# Supplementary material for: What evidence syntheses reveal about PROSPERO, INPLASY, OSF, the Research Registry, and protocols.io: a meta-research study
Source: Front Res Metr Anal. 2026 Mar 2;11:1738112. doi: 10.3389/frma.2026.1738112 (PMC12990128; doi:10.3389/frma.2026.1738112)
Supplement: Supplementary file 2 [file Table_2.xlsx]

## Sheet: Sheet 1
DOI	Title of the manuscript	Type of evidence synthesis study	Journal	JCR Year	Journal Impact Factor	Journal Category	Publisher	Country of the corresponding author	Source of funding	Registration ID	Published peer-reviewed protocol	If yes. what is the journal?	Is a hyperlink to the full registration record provided?	What hyperlink type	Protocol status in the registry	Date of publication	Registration date	Time from protocol registration to paper publication (days)
10.1186/s13223-024-00886-8	Effectiveness of immunoglobulin replacement therapy in preventing infections in patients with chronic obstructive pulmonary disease: a systematic review	Systematic Review	Allergy. Asthma & Clinical Immunology	2024	2.4	Allergy Immunology	BMC	Canada	No	CRD42021281118	No	NA	No	NA	Not Updated - Ongoing	2024-04-10	2021-10-22	901
10.1016/j.jaci.2021.03.042	Use of multiple epinephrine doses in anaphylaxis: A systematic review and meta-analysis	Systematic Review + Meta-analysis	Journal of Allergy and Clinical Immunology	2024	11.2	Allergy Immunology	Mosby-Elsevier	United Kingdom	Yes	CRD42017069109	No	NA	No	NA	Not Updated - Ongoing	2021-04-13	2017-06-09	1404
10.1111/pai.70122	New topical molecular targeted therapies for atopic dermatitis in children: A systematic review and meta-analysis	Systematic Review + Meta-analysis	Pediatric Allergy and Immunology	2024	4.5	Allergy Pediatrics Immunology	Wiley	Japan	Yes	CRD42022366449	No	NA	No	NA	Not Updated - Ongoing	2025-06-09	2022-10-27	956
10.1111/pai.13741	The role of respiratory syncytial virus- and rhinovirus-induced bronchiolitis in recurrent wheeze and asthma—A systematic review and meta-analysis	Systematic Review + Meta-analysis	Pediatric Allergy and Immunology	2024	4.5	Allergy Pediatrics Immunology	Wiley	United Kingdom	Yes	CRD42017071189	No	NA	No	NA	Not Updated - Ongoing	2022-03-10	2017-07-04	1710
10.1111/andr.13022	Sexual health after vaginoplasty: A systematic review	Systematic Review	Andrology	2024	3.4	Andrology	Wiley	United States	No	CRD42021224014	No	NA	No	NA	Not Updated - Ongoing	2021-04-21	2021-01-01	110
10.1016/j.bjane.2021.07.026	Oral preanesthetic medication in children - comparison between midazolam alone and in combination with ketamine: a systematic review and meta-analysis	Systematic Review + Meta-analysis	Brazilian Journal of Anesthesiology	2024	1.9	Anesthesiology	Elsevier Science Inc	Brazil	No	CRD42020172920	No	NA	No	NA	Updated - Completed and Published	2021-08-16	2020-04-28	475
10.1007/s12630-020-01793-3	Quadratus lumborum block for postoperative analgesia: a systematic review and meta-analysis	Systematic Review + Meta-analysis	Canadian Journal of Anesthesia	2024	3.3	Anesthesiology	Springer	Canada	No	CRD42018095965	No	NA	No	NA	Updated - Completed and Published	2020-08-17	2020-06-06	72
10.1186/s12871-023-02298-4	Comparison of the effects of ketamine via nebulization versus different pharmacological approaches in pediatric sedation: a systematic review and meta-analysis of randomized controlled trials	Systematic Review + Meta-analysis	BMC Anesthesiology	2024	2.6	Anesthesiology	BMC	China	Yes	CRD42023403226	No	NA	No	NA	Not Updated - Ongoing	2023-11-16	2023-03-11	250
10.1111/aas.14107	Long‐term effects of lower versus higher oxygenation levels in adult ICU patients—A systematic review	Systematic Review	Acta Anaesthesiologica Scandinavica	2024	2.0	Anesthesiology	Wiley	Denmark	Yes	CRD42021223630	Yes	ACTA ANAESTHESIOLOGICA SCANDINAVICA	No	NA	Not Updated - Ongoing	2022-06-24	2021-10-02	265
10.1016/j.bja.2020.03.013	Continuous noninvasive pulse wave analysis using finger cuff technologies for arterial blood pressure and cardiac output monitoring in perioperative and intensive care medicine: a systematic review and meta-analysis	Systematic Review + Meta-analysis	British Journal of Anaesthesia	2024	9.2	Anesthesiology	Elsevier Sci Ltd	Germany	Yes	CRD42019119266	No	NA	No	NA	Updated - Completed and Published	2020-05-29	2019-01-10	505
10.1186/s40981-022-00525-4	Respiratory support strategy in adults with acute hypoxemic respiratory failure: a systematic review and network meta-analysis	Systematic Review + Network Meta-analysis	JA Clinical Reports	2024	1.0	Anesthesiology	Springer	Japan	No	CRD42020213948	No	NA	Yes	Protocol URL	Not Updated - Ongoing	2022-05-06	2020-11-11	541
10.1016/j.bjane.2020.06.015	Neurokinin-1 receptor antagonists for postoperative nausea and vomiting: a systematic review and meta-analysis	Systematic Review + Meta-analysis	Brazilian Journal of Anesthesiology	2024	1.9	Anesthesiology	Elsevier Science Inc	Japan	No	CRD42019120188	No	NA	No	NA	Not Updated - Completed but not Published	2020-06-25	2019-01-21	521
10.1016/j.bja.2024.05.015	Sugammadex and neuromuscular disease: a systematic review with assessment of reporting quality and content validity	Systematic Review	British Journal of Anaesthesia	2024	9.2	Anesthesiology	Elsevier Science Inc	Switzerland	No	CRD42019119924	No	NA	Yes	Protocol URL	Updated - Completed and Published	2024-07-12	2019-05-31	1869
10.1007/s12630-021-02015-0	Perception of auditory stimuli during general anesthesia and its effects on patient outcomes: a systematic review and meta-analysis	Systematic Review + Meta-analysis	Canadian Journal of Anesthesia	2024	3.3	Anesthesiology	Springer	The Netherlands	No	CRD42020178087	No	NA	No	NA	Not Updated - Ongoing	2021-05-19	2020-07-05	318
10.1111/anae.15163	A systematic review and trial sequential analysis of intravenous vs. oral peri-operative paracetamol	Systematic Review + Meta-analysis	Anaesthesia	2024	6.9	Anesthesiology	Wiley	The Netherlands	Yes	CRD42019125241	No	NA	No	NA	Not Updated - Ongoing	2020-06-18	2019-03-20	456
10.1016/j.bja.2020.05.061	Intrathecal hydrophilic opioids for abdominal surgery: a meta-analysis. meta-regression. and trial sequential analysis	Systematic Review + Meta-analysis	British Journal of Anaesthesia	2024	9.2	Anesthesiology	Elsevier Sci Ltd	The Netherlands	No	CRD42018090682	No	NA	No	NA	Updated - Completed and Published	2020-07-11	2018-03-13	851
10.1016/j.jclinane.2023.111364	Influence of different volumes and frequency of programmed intermittent epidural bolus in labor on maternal and neonatal outcomes: A systematic review and network meta-analysis	Systematic Review + Network Meta-analysis	Journal of Clinical Anesthesia	2024	5.1	Anesthesiology	Elsevier Science Inc	United Kingdom	No	CRD42022362708	No	NA	No	NA	Not Updated - Ongoing	2024-01-04	2022-09-26	465
10.1016/j.bja.2021.04.032	Activation of the innate immune response and organ injury after cardiac surgery: a systematic review and meta-analysis of randomised trials and analysis of individual patient data from randomised and non-randomised studies	Systematic Review + Meta-analysis	British Journal of Anaesthesia	2024	9.2	Anesthesiology	Elsevier Sci Ltd	United Kingdom	Yes	CRD42020187239	No	NA	No	NA	Not Updated - Ongoing	2021-04-15	2020-05-21	329
10.1186/s12871-020-01147-y	Efficacy of non-opioid analgesics to control postoperative pain: a network meta-analysis	Systematic Review + Network Meta-analysis	BMC Anesthesiology	2024	2.6	Anesthesiology	BMC	United States	Yes	CRD42019117360	No	NA	No	NA	Not Updated - Completed but not Published	2020-10-27	2019-02-01	634
10.1111/anae.15657	Inadequate neuraxial anaesthesia in patients undergoing elective caesarean section: a systematic review	Systematic Review	Anesthesia	2024	6.9	Anesthesiology	Wiley	United States	No	CRD42019158738	No	NA	No	NA	Not Updated - Ongoing	2022-01-22	2019-11-26	788
10.1093/pm/pnac115	The Role of Glia Underlying Acupuncture Analgesia in Animal Pain Models: A Systematic Review and Meta-Analysis	Systematic Review + Meta-analysis	Pain Medicine	2024	3.0	Anesthesiology Medicine, General & Internal	Oxford Univ Press	China	Yes	CRD42020196011	No	NA	No	NA	Updated - Completed and Published	2022-08-02	2020-08-19	713
10.1093/pm/pnac137	Safety of Scrambler Therapy: A Systematic Review of Complications and Adverse Effects	Systematic Review	Pain Medicine	2024	3.0	Anesthesiology Medicine, General & Internal	Oxford Univ Press	United States	No	CRD42021291838	No	NA	No	NA	Updated - Completed and Published	2022-09-07	2021-12-17	264
10.1093/pm/pnae103	Noninvasive brain stimulation beyond the motor cortex: a systematic review and meta-analysis exploring effects on quantitative sensory testing in clinical pain	Systematic Review + Meta-analysis	Pain Medicine	2024	3.0	Anesthesiology Medicine, General & Internal	Oxford Univ Press	Australia	No	CRD42020201076	No	NA	No	NA	Updated - Completed and Published	2024-10-15	2020-09-13	1493
10.1007/s12011-021-02665-7	Association Between Newborn Thyroid-Stimulating-Hormone Concentration and Neurodevelopment and Growth	Systematic Review	Biological Trace Element Research	2024	3.6	Biochemistry & Molecular Biology Endocrinology & Metabolism	Springernature	Australia	Yes	CRD42020152878	No	NA	Yes	Protocol URL	Not Updated - Ongoing	2021-03-08	2020-03-12	361
10.3390/life14121652	Surgical Management of Pediatric Obstructive Sleep Apnea: Efficacy. Outcomes. and Alternatives—A Systematic Review	Systematic Review	Life-Basel	2024	3.4	Biology	MDPI	Italy	No	CRD42024593760	No	NA	No	NA	Not Updated - Ongoing	2024-12-12	2024-10-03	70
10.1155/2021/6661526	Efficacy of Alkaloids in Alleviating Myocardial Ischemia-Reperfusion Injury in Rats: A Meta-Analysis of Animal Studies	Systematic Review + Meta-analysis	BioMed Research International	2024	2.3	Biotechnology & Applied Microbiology Medicine, Research & Experimental	Wiley	China	Yes	CRD42019135489	No	NA	Yes	DOI	Not Updated - Completed but not Published	2021-03-19	2019-06-20	638
10.3389/fcvm.2024.1379189	Anti-inflammatory effect of semaglutide: updated systematic review and meta-analysis	Systematic Review + Meta-analysis	Frontiers in Cardiovascular Medicine	2024	2.9	Cardiac & Cardiovascular Systems	Frontiers Media SA	Argentina	Yes	CRD42024500551	No	NA	No	NA	Not Updated - Ongoing	2024-07-05	2024-01-19	168
10.1111/echo.15760	Echocardiographic parameters of cardiac structure and function in the diagnosis of acute myocarditis in adult patients: A systematic review and meta-analysis	Systematic Review + Meta-analysis	Echocardiography-a Journal of Cardiovascular Ultrasound and Allied Techniques	2024	1.4	Cardiac & Cardiovascular Systems	Wiley	Australia	No	CRD42021243598	No	NA	No	NA	Not Updated - Ongoing	2024-02-02	2021-04-17	1021
10.1136/openhrt-2023-002344	Cardiac magnetic relaxometry versus ejection fraction in anthracycline-related cardiac changes: a systematic review and meta-analysis	Systematic Review + Meta-analysis	Open Heart	2024	2.8	Cardiac & Cardiovascular Systems	BMJ Publishing Group	Australia	Yes	CRD42020196296	No	NA	No	NA	Not Updated - Ongoing	2023-07-28	2020-08-25	1067
10.3389/fcvm.2022.1075833	4D-flow MRI derived wall shear stress for the risk stratification of bicuspid aortic valve aortopathy: A systematic review	Systematic Review	Frontiers in Cardiovascular Medicine	2024	2.9	Cardiac & Cardiovascular Systems	Frontiers Media SA	Australia	No	CRD42022337077	No	NA	Yes	Protocol URL	Not Updated - Ongoing	2023-01-09	2022-01-12	362
10.1136/heartjnl-2019-316331	Cerebrovascular events after transcatheter mitral valve interventions: a systematic review and meta-analysis.	Systematic Review + Meta-analysis	Heart	2024	4.4	Cardiac & Cardiovascular Systems	BMJ Publishing Group	Canada	No	CRD42019117257	No	NA	No	NA	Not Updated - Ongoing	2020-04-17	2019-03-14	400
10.3389/fcvm.2022.874700	Exercise Capacity in Children and Adolescents With Congenital Heart Disease: A Systematic Review and Meta-Analysis.	Systematic Review + Meta-analysis	Frontiers in Cardiovascular Medicine	2024	2.9	Cardiac & Cardiovascular Systems	Frontiers Media SA	Chile	Yes	CRD42020208963	No	NA	Yes	Protocol URL	Not Updated - Ongoing	2022-05-03	2020-10-14	566
10.31083/RCM26009	Clinical Predictors of Aspirin Resistance in Patients with Type 2 Diabetes: A Systematic Review and Meta-Analysis	Systematic Review + Meta-analysis	Reviews in Cardiovascular Medicine	2024	1.3	Cardiac & Cardiovascular Systems	IMR Press	China	No	CRD42023388170	No	NA	Yes	Protocol URL	Not Updated - Completed but not Published	2025-01-20	2023-01-14	737
10.31083/rcm37224	Accuracy of Machine Learning Models for Early Prediction of Major Cardiovascular Events Post Myocardial Infarction: A Systematic Review and Meta-Analysis	Systematic Review + Meta-analysis	Reviews in Cardiovascular Medicine	2024	1.3	Cardiac & Cardiovascular Systems	Imr Press	China	Yes	CRD42024564550	No	NA	No	NA	Not Updated - Ongoing	2025-06-17	2024-07-18	334
10.31083/j.rcm2511415	Safety and Efficacy of Pulse Field Ablation in the Treatment of Atrial Fibrillation and Its Comparison with Traditional Thermal Ablation: A Systematic Review and Meta-Analysis	Systematic Review + Meta-analysis	Reviews in Cardiovascular Medicine	2024	1.3	Cardiac & Cardiovascular Systems	IMR Press	China	Yes	CRD42023473026	No	NA	Yes	Protocol URL	Not Updated - Ongoing	2024-11-21	2023-11-11	376
10.1186/s12872-024-04232-z	Efficacy and safety of coenzyme Q10 in heart failure: a meta-analysis of randomized controlled trials	Systematic Review + Meta-analysis	BMC Cardiovascular Disorders	2024	2.3	Cardiac & Cardiovascular Systems	BMC	China	Yes	CRD42023493184	No	NA	No	NA	Not Updated - Ongoing	2024-10-26	2023-12-24	307
10.3389/fcvm.2025.1463170	Acupuncture combined with multiple therapies for angina pectoris: a systematic review and network meta-analysis	Systematic Review + Meta-analysis	Frontiers in Cardiovascular Medicine	2024	2.9	Cardiac & Cardiovascular Systems	Frontiers Media SA	China	No	CRD42024505456	No	NA	No	NA	Not Updated - Ongoing	2025-01-30	2024-02-17	348
10.3389/fcvm.2022.872005	Incidence. risk factors. and outcomes in electroencephalographic seizures after mechanical circulatory support: A systematic review and meta-analysis	Systematic Review + Meta-analysis	Frontiers in Cardiovascular Medicine	2024	2.9	Cardiac & Cardiovascular Systems	Frontiers Media SA	China	No	CRD42021287288	No	NA	No	NA	Not Updated - Ongoing	2022-08-03	2021-11-26	250
10.3389/fcvm.2021.663635	Acarbose for Postprandial Hypotension With Glucose Metabolism Disorders: A Systematic Review and Meta-Analysis	Systematic Review + Meta-analysis	Frontiers in Cardiovascular Medicine	2024	2.9	Cardiac & Cardiovascular Systems	Frontiers Media SA	China	Yes	CRD42020171335	No	NA	No	NA	Not Updated - Ongoing	2021-05-20	2020-07-05	319
10.3389/fcvm.2022.1029387	Effect of Danhong injection on prognosis and inflammatory factor expression in patients with acute coronary syndrome during the perioperative period of percutaneous coronary intervention: A systematic review and meta-analysis	Systematic Review + Meta-analysis	Frontiers in Cardiovascular Medicine	2024	2.9	Cardiac & Cardiovascular Systems	Frontiers Media SA	China	Yes	CRD42022344830	No	NA	No	NA	Not Updated - Ongoing	2022-11-21	2022-07-17	127
10.3389/fcvm.2023.1154888	Meta-analysis of the effect of probiotics or synbiotics on the risk factors in patients with coronary artery disease	Systematic Review + Meta-analysis	Frontiers in Cardiovascular Medicine	2024	2.9	Cardiac & Cardiovascular Systems	Frontiers Media SA	China	Yes	CRD42022362711	No	NA	No	NA	Not Updated - Ongoing	2023-08-02	2022-10-06	300
10.3389/fcvm.2022.911234	Mid- to Long-Term Clinical and Echocardiographic Effects of Post-procedural Permanent Pacemaker Implantation After Transcatheter Aortic Valve Replacement: A Systematic Review and Meta-Analysis	Systematic Review + Meta-analysis	Frontiers in Cardiovascular Medicine	2024	2.9	Cardiac & Cardiovascular Systems	Frontiers Media SA	China	Yes	CRD42021289935	No	NA	No	NA	Not Updated - Ongoing	2022-06-27	2021-12-14	195
10.3389/fcvm.2022.778027	Prognostic Value of Global Longitudinal Strain in Asymptomatic Aortic Stenosis: A Systematic Review and Meta-Analysis	Systematic Review + Meta-analysis	Frontiers in Cardiovascular Medicine	2024	2.9	Cardiac & Cardiovascular Systems	Frontiers Media SA	China	Yes	CRD42021223472	No	NA	No	NA	Not Updated - Ongoing	2022-02-18	2021-01-22	392
10.3389/fcvm.2024.1412944	Safety and efficacy of aspirin and indobufen in the treatment of coronary heart disease: a systematic review and meta-analysis	Systematic Review + Meta-analysis	Frontiers in Cardiovascular Medicine	2024	2.9	Cardiac & Cardiovascular Systems	Frontiers Media SA	China	Yes	CRD42024523477	No	NA	No	NA	Not Updated - Ongoing	2024-08-15	2024-03-23	145
10.3389/fcvm.2025.1526326	Effects of exercise training on left ventricular systolic and diastolic function after myocardial infarction: systematic review and meta-analysis	Systematic Review + Meta-analysis	Frontiers in Cardiovascular Medicine	2024	2.9	Cardiac & Cardiovascular Systems	Frontiers Media SA	China	Yes	CRD42024571194	No	NA	Yes	Protocol URL	Not Updated - Ongoing	2025-03-25	2024-07-31	237
10.3389/fcvm.2025.1385061	Efficacy and safety of Dengzhan Shengmai capsule in the treatment of chronic heart failure: a systematic review and meta-analysis	Systematic Review + Meta-analysis	Frontiers in Cardiovascular Medicine	2024	2.9	Cardiac & Cardiovascular Systems	Frontiers Media SA	China	Yes	CRD42024507368	No	NA	Yes	Protocol URL	Not Updated - Ongoing	2025-02-21	2024-02-08	379
10.3389/fcvm.2022.1020744	The effect of telemedicine on secondary prevention of atherosclerotic cardiovascular disease: A systematic review and meta-analysis	Systematic Review + Meta-analysis	Frontiers in Cardiovascular Medicine	2024	2.9	Cardiac & Cardiovascular Systems	Frontiers Media SA	China	Yes	CRD42022330478	No	NA	Yes	Protocol URL	Not Updated - Ongoing	2022-11-03	2022-06-12	144
10.3389/fcvm.2023.1186330	Prevalence. awareness. treatment. and control of dyslipidemia in Chinese adults: a systematic review and meta-analysis	Systematic Review + Meta-analysis	Frontiers in Cardiovascular Medicine	2024	2.9	Cardiac & Cardiovascular Systems	Frontiers Media SA	China	Yes	CRD42022366456	No	NA	No	NA	Updated - Completed and Published	2023-07-05	2022-10-24	254
10.1016/j.ijcard.2024.131779	Relationship between hyperuricemia and the risk of cardiovascular events and chronic kidney disease in both the general population and hypertensive patients: A systematic review and meta-analysis	Systematic Review + Meta-analysis	International Journal of Cardiology	2024	3.2	Cardiac & Cardiovascular Systems	Elsevier Ireland Ltd	China	Yes	CRD42022370692	No	NA	No	NA	Not Updated - Ongoing	2024-01-11	2022-12-24	383
10.3389/fcvm.2022.996467	Red meat consumption and risk for dyslipidaemia and inflammation: A systematic review and meta-analysis.	Systematic Review + Meta-analysis	Frontiers in Cardiovascular Medicine	2024	2.9	Cardiac & Cardiovascular Systems	Frontiers Media SA	China	No	CRD42021240905	No	NA	No	NA	Not Updated - Ongoing	2022-09-29	2021-04-04	543
10.1111/anec.70074	Active Compression During External Cardioversion of Atrial Fibrillation: A Meta-Analysis of Randomized Controlled Trials	Systematic Review + Meta-analysis	Annals of noninvasive Eletrocardiology	2024	1.0	Cardiac & Cardiovascular Systems	Wiley	Egypt	No	CRD42024595499	No	NA	No	NA	Updated - Completed and Published	2025-03-22	2024-10-08	165
10.1002/ehf2.14588	The efficacy and safety of new potassium binders on renin-angiotensin-aldosterone system inhibitor optimization in heart failure patients: a systematic review and meta-analysis	Systematic Review + Meta-analysis	ESC Heart Failure	2024	3.7	Cardiac & Cardiovascular Systems	Wiley Periodicals. Inc	Egypt	No	CRD42023426113	No	NA	No	NA	Not Updated - Ongoing	2023-11-27	2023-06-01	179
10.3389/fcvm.2022.1021009	Geno- and phenotypic characteristics and clinical outcomes of CACNA1C gene mutation associated Timothy syndrome. “cardiac only” Timothy syndrome and isolated long QT syndrome 8: A systematic review	Systematic Review	Frontiers in Cardiovascular Medicine	2024	2.9	Cardiac & Cardiovascular Systems	Frontiers Media SA	Hungary	Yes	CRD42020184737	No	NA	No	NA	Not Updated - Ongoing	2022-11-29	2020-07-05	877
10.3389/fcvm.2022.1008914	Abatement of potent P2Y12 antagonist-based dual antiplatelet therapy after coronary intervention: A network meta-analysis of randomized controlled trials	Systematic Review + Network Meta-analysis	Frontiers in Cardiovascular Medicine	2024	2.9	Cardiac & Cardiovascular Systems	Frontiers Media SA	Hungary	Yes	CRD42021258502	No	NA	Yes	Protocol URL	Not Updated - Ongoing	2023-01-12	2021-07-02	559
10.37616/2212-5043.1329	Culprit Lesion Morphology on Optical Coherence Tomography in ST-elevation Myocardial Infarction vs Non ST-elevation Myocardial Infarction e A Systematic Review of 7526 Patients	Systematic Review	Journal of the Saudi Heart Association	2024	1.3	Cardiac & Cardiovascular Systems	Digital Commons Bepress	India	No	CRD42021249742	No	NA	No	NA	Not Updated - Ongoing	2023-03-09	2021-05-19	659
10.1002/joa3.70087	Accuracy and interpretability of smartwatch electrocardiogram for early detection of atrial fibrillation: A systematic review and meta-analysis	Systematic Review + Meta-analysis	Journal of Arrhythmia	2024	1.7	Cardiac & Cardiovascular Systems	Wiley	Indonesia	No	CRD42024548537	No	NA	No	NA	Not Updated - Ongoing	2025-04-21	2024-04-29	357
10.1186/s12872-024-04336-6	Using artificial intelligence to predict post-operative outcomes in congenital heart surgeries: a systematic review	Systematic Review	BMC Cardiovascular Disorders	2024	2.3	Cardiac & Cardiovascular Systems	BMC	Iran	No	CRD42024550942	No	NA	No	NA	Not Updated - Ongoing	2024-12-20	2024-06-05	198
10.3389/fcvm.2023.1272837	The effects of alpha lipoic acid (ALA) supplementation on blood pressure in adults: a GRADE-assessed systematic review and dose-response meta-analysis of randomized controlled trials	Systematic Review + Meta-analysis	Frontiers in Cardiovascular Medicine	2024	2.9	Cardiac & Cardiovascular Systems	Frontiers Media SA	Iran	Yes	CRD42023447658	No	NA	Yes	Protocol URL	Not Updated - Ongoing	2023-10-24	2023-08-02	83
10.1002/ccd.31481	30-Day DAPT in Patients at High Bleeding Risk Undergoing PCI With Biodegradable-Polymer Sirolimus-Eluting Ultra-Thin Stent	Systematic Review + Meta-analysis	Catheterization and Cardiovascular Interventions	2024	1.9	Cardiac & Cardiovascular Systems	Wiley	Italy	Yes	CRD42024524208	No	NA	No	NA	Updated - Completed and Published	2025-02-27	2024-04-22	311
10.1016/j.jcin.2023.02.030	Effects of Elective Coronary Revascularization vs Medical Therapy Alone on Noncardiac Mortality A Meta-Analysis	Systematic Review + Meta-analysis	JACC-Cardiovascular Interventions	2024	11.4	Cardiac & Cardiovascular Systems	Elsevier Science Inc	Poland	Yes	CRD42022380664	No	NA	Yes	DOI	Not Updated - Ongoing	2023-05-19	2022-12-06	164
10.1007/s00392-022-02117-9	Screening strategies for atrial fibrillation in the elderly population: a systematic review and network meta-analysis	Systematic Review + Meta-analysis	Clinical Research in Cardiology	2024	3.7	Cardiac & Cardiovascular Systems	Springer Heidelberg	Portugal	Yes	CRD42020218672	No	NA	Yes	Protocol URL	Not Updated - Ongoing	2022-11-07	2020-12-03	704
10.3389/fcvm.2022.848021	Risk and Protective Factors for Sudden Cardiac Death: An Umbrella Review of Meta-Analyses	Umbrella Review	Frontiers in Cardiovascular Medicine	2024	2.9	Cardiac & Cardiovascular Systems	Frontiers Media SA	Sweden	No	CRD42020216363	No	NA	Yes	Protocol URL	Not Updated - Ongoing	2022-06-16	2020-11-25	568
10.1016/j.jacc.2023.04.051	P2Y12 Inhibitor or Aspirin Monotherapy for Secondary Prevention of Coronary Events	Systematic Review + Meta-analysis	Journal of the American College of Cardiology	2024	22.3	Cardiac & Cardiovascular Systems	Elsevier Science Inc	Switzerland	Yes	CRD42021290774	No	NA	Yes	Protocol URL	Not Updated - Ongoing	2023-07-04	2021-11-22	589
10.1093/eurjpc/zwad252	Associations between the neighbourhood food environment and cardiovascular disease: a systematic review	Systematic Review	European Journal of Preventive Cardiology	2024	7.5	Cardiac & Cardiovascular Systems	Oxford Univ Press	The Netherlands	No	CRD42022317407	No	NA	No	NA	Not Updated - Ongoing	2023-07-27	2022-05-10	443
10.1136/openhrt-2021-001687	Efficacy of interventions to increase physical activity for people with heart failure: a meta-analysis	Systematic Review + Meta-analysis	Open Heart	2024	2.8	Cardiac & Cardiovascular Systems	BMJ Publishing Group	United Kingdom	Yes	CRD42015015280	No	NA	No	NA	Not Updated - Ongoing	2021-06-09	2015-01-13	2339
10.3389/fcvm.2022.871151	Quantifying the Excess Risk of Adverse COVID-19 Outcomes in Unvaccinated Individuals With Diabetes Mellitus. Hypertension. Ischaemic Heart Disease or Myocardial Injury: A Meta-Analysis	Systematic Review + Meta-analysis	Frontiers in Cardiovascular Medicine	2024	2.9	Cardiac & Cardiovascular Systems	Frontiers Media SA	United Kingdom	Yes	CRD42020201435 CRD42020201443	No	NA	No	NA	Not Updated - Ongoing	2022-04-28	2020-07-29	638
10.1002/ehf2.15300	Length of stay and prior heart failure admission in frailty and heart failure: A systematic review and meta-analysis	Systematic Review + Meta-analysis	ESC Heart Failure	2024	3.7	Cardiac & Cardiovascular Systems	Wiley Periodicals Inc	United Kingdom	No	CRD42024570604	No	NA	No	NA	Not Updated - Ongoing	2025-04-10	2024-07-18	266
10.1136/heartjnl-2021-320459	Cost-effectiveness of home-based cardiac rehabilitation: a systematic review	Systematic Review	Heart	2024	4.4	Cardiac & Cardiovascular Systems	BMJ Publishing Group	United Kingdom	No	CRD42021286252	No	NA	No	NA	Updated - Completed and Published	2023-02-27	2021-10-28	487
10.1016/j.cpcardiol.2024.102488	Transcarotid versus trans-axillary/subclavian transcatheter aortic valve replacement (TAVR): A systematic review and meta-analysis	Systematic Review + Meta-analysis	Current Problems in Cardiology	2024	3.3	Cardiac & Cardiovascular Systems	Mosby-Elsevier	United States	No	CRD42023482842	No	NA	Yes	Protocol URL	Not Updated - Ongoing	2024-02-28	2023-11-26	94
10.1161/circ.150.suppl_1.4146462	Ablation versus Antiarrhythmic Drug Therapy for Ventricular Tachycardia in Patients with Ischemic Heart Disease: A Systematic Review and Meta-analysis of Randomized Controlled Trials	Systematic Review + Meta-analysis	Circulation	2024	38.6	Cardiac & Cardiovascular Systems	Lippincott Williams & Wilkins	United States	No	CRD42024551760	No	NA	Yes	Protocol URL	Not Updated - Ongoing	2025-03-07	2024-06-07	273
10.1007/s10741-020-10010-8	Transthyretin amyloid cardiomyopathy in women: frequency. characteristics. and diagnostic challenges	Systematic Review	Heart Failure Reviews	2024	4.2	Cardiac & Cardiovascular Systems	Springer	United States	Yes	CRD42019146995	No	NA	No	NA	Updated - Completed and Published	2020-08-14	2019-09-16	333
10.1161/JAHA.120.017212	Safety and Efficacy of Double Antithrombotic Therapy With Non–Vitamin K Antagonist Oral Anticoagulants in Patients With Atrial Fibrillation Undergoing Percutaneous Coronary Intervention: A Systematic Review and Meta‐Analysis	Systematic Review + Meta-analysis	Journal of the American Heart Association	2024	5.3	Cardiac & Cardiovascular Systems	Wiley	United States	No	CRD42020151089	No	NA	No	NA	Not Updated - Ongoing	2020-08-01	2020-03-30	124
10.1016/j.hrthm.2020.01.005	Outcomes following implantable cardioverter-defibrillator generator replacement in adults: A systematic review	Systematic Review	Heart Rhythm	2024	5.7	Cardiac & Cardiovascular Systems	Elsevier Science Inc	United States	Yes	CRD42018100818	No	NA	No	NA	Not Updated - Ongoing	2020-01-10	2018-10-31	436
10.1016/j.pcad.2023.01.003	The acute and chronic implications of the COVID-19 virus on the cardiovascular system in adults: A systematic review	Systematic Review	Progress in Cardiovascular Diseases	2024	7.6	Cardiac & Cardiovascular Systems	W B Saunders CO - Elsevier Inc	United States	No	CRD42022360444	No	NA	No	NA	Not Updated - Completed but not Published	2023-01-20	2022-09-16	126
10.1093/eurjcn/zvac062	What dietary interventions have been tested in heart failure with preserved ejection fraction? A systematic scoping review	Scoping Review	European Journal of Cardiovascular Nursing	2024	3.9	Cardiac & Cardiovascular Systems Nursing	Oxford Univ Press	United Kingdom	Yes	CRD42019145388	No	NA	No	NA	Updated - Completed and Published	2022-07-11	2019-08-02	1074
10.1016/j.numecd.2023.09.011	Epidemiological and biological associations between cardiovascular disease and kidney stone formation: A systematic review and meta-analysis	Systematic Review + Meta-analysis	Nutrition Metabolism and Cardiovascular Diseases	2024	3.7	Cardiac & Cardiovascular Systems Nutrition & Dietetics Endocrinology & Metabolism	Elsevier Sci Ltd	United Kingdom	No	CRD42021251477	No	NA	No	NA	Updated - Completed and Published	2023-09-20	2021-04-27	876
10.1161/CIRCULATIONAHA.124.071689	Cardiovascular. Kidney. and Safety Outcomes With GLP-1 Receptor Agonists Alone and in Combination With SGLT2 Inhibitors in Type 2 Diabetes: A Systematic Review and Meta-Analysis	Systematic Review + Meta-analysis	Circulation	2024	38.6	Cardiac & Cardiovascular Systems Peripheral Vascular Disease	Lippincott Williams & Wilkins	Australia	No	CRD42024565765	No	NA	No	NA	Not Updated - Completed but not Published	2024-08-30	2024-07-16	45
10.1016/j.atherosclerosis.2020.12.011	Soluble CD40 ligand expression in stable atherosclerosis: A systematic review and meta-analysis.	Systematic Review + Meta-analysis	Atherosclerosis	2024	5.7	Cardiac & Cardiovascular Systems Peripheral Vascular Disease	Elsevier Ireland Ltd	Portugal	No	CRD42020181392	No	NA	No	NA	Not Updated - Ongoing	2020-12-15	2020-07-05	163
10.1007/s10557-020-06979-x	Major Cardiac–Psychiatric Drug–Drug Interactions: a Systematic Review of the Consistency of Drug Databases	Systematic Review	Cardiovascular Drugs and Therapy	2024	3.1	Cardiac & Cardiovascular Systems Pharmacology & Pharmacy	Springer	Brazil	Yes	CRD42018100424	No	NA	No	NA	Not Updated - Ongoing	2020-05-19	2018-08-29	629
10.1093/ehjcvp/pvab002	Real-world safety and efficacy of direct oral anticoagulants in atrial fibrillation: a systematic review and meta-analysis of 605 771 patients	Systematic Review + Meta-analysis	European Heart Journal - Cardiovascular Pharmacotherapy	2024	6.1	Cardiac & Cardiovascular Systems Pharmacology & Pharmacy	Oxford Univ Press	United Kingdom	No	CRD42019137111	No	NA	No	NA	Not Updated - Ongoing	2021-01-25	2019-10-04	479
10.1016/j.jcmg.2023.12.011	Right Heart Remodeling and Outcomes in Patients With Tricuspid Regurgitation: A Literature Review and Meta-Analysis	Systematic Review + Meta-analysis	JACC-Cardiovascular Imaging	2024	15.2	Cardiac & Cardiovascular Systems Radiology, Nuclear Medicine & Medical Imaging	Elsevier Science Inc	Italy	Yes	CRD42023418667	No	NA	Yes	Protocol URL	Not Updated - Ongoing	2024-02-28	2023-04-30	304
10.1093/icvts/ivaa094	Intravenous iron therapy for patients with preoperative iron deficiency or anaemia undergoing cardiac surgery reduces blood transfusions: a systematic review and meta-analysis	Systematic Review + Meta-analysis	Interactive Cardiovascular and Thoracic Surgery	2024	2.1	Cardiac & Cardiovascular Systems Respiratory System Surgery	Oxford Univ Press	Canada	No	CRD42019122844	No	NA	No	NA	Not Updated - Ongoing	2020-07-09	2019-02-06	519
10.1093/ehjacc/zuaf051	Machine learning to optimize use of natriuretic peptides in the diagnosis of acute heart failure	Systematic Review + Meta-analysis	European Heart Journal - Acute Cardiovascular Care	2024	4.6	Cardiac & Cardiovascular Systems	Oxford Univ Press	United Kingdom	Yes	CRD42019159407	No	NA	No	NA	Not Updated - Ongoing	2025-04-12	2019-11-26	1964
10.1186/s12933-022-01679-2	Effect of pharmacological treatment on outcomes of heart failure with preserved ejection fraction: an updated systematic review and network meta-analysis of randomized controlled trials	Systematic Review + Network Meta-analysis	Cardiovascular Diabetology	2024	10.6	Cardiac & Cardiovascular Systems Endocrinology & Metabolism	BCM	China	Yes	CRD42021247034	No	NA	No	NA	Not Updated - Ongoing	2022-11-08	2021-05-07	550
10.1093/eurjcn/zvab086	Predictors of cognitive dysfunction after cardiac surgery: a systematic review	Systematic Review	European Journal of Cardiovascular Nursing	2024	3.9	Cardiac & Cardiovascular Systems Nursing	Oxford Univ Press	United Kingdom	Yes	CRD42020167037	No	NA	No	NA	Updated - Completed and Published	2021-10-27	2020-03-25	581
10.1369/00221554231212948	Accuracy of Ex-vivo Fluorescence Confocal Microscopy in Margin Assessment of Solid Tumors: A Systematic Review	Systematic Review	Journal of Histochemistry & Cytochemistry	2024	1.5	Cell Biology	Sage Publications Ltd	United Kingdom	No	CRD42022372558	No	NA	No	NA	Updated - Completed and Published	2023-10-20	2022-12-19	305
10.1016/j.arr.2022.101764	Identification of exosomal biomarkers and its optimal isolation and detection method for the diagnosis of Parkinson's disease: A systematic review and meta-analysis	Systematic Review + Meta-analysis	Ageing Research Reviews	2024	12.4	Cell Biology Geriatrics & Gerontology	Elsevier Ireland Ltd	Republic of Korea	Yes	CRD42022331885	No	NA	No	NA	Not Updated - Ongoing	2022-10-20	2022-05-22	151
10.3390/ijms242417204	One Health Determinants of Escherichia coli Antimicrobial Resistance in Humans in the Community: An Umbrella Review.	Umbrella Review	International Journal of Molecular Sciences	2024	4.9	Chemistry. Multidisciplinary Biochemistry & Molecular Biology	MDPI	Australia	No	CRD42022316431	No	NA	No	NA	Not Updated - Ongoing	2023-12-06	2022-04-13	602
10.3390/ijms232214329	Activation of the Monocyte/Macrophage System and Abnormal Blood Levels of Lymphocyte Subpopulations in Individuals with Autism Spectrum Disorder: A Systematic Review and Meta-Analysis	Systematic Review + Meta-analysis	International Journal of Molecular Sciences	2024	4.9	Chemistry. Multidisciplinary Biochemistry & Molecular Biology	MDPI	United Kingdom	No	CRD42019146472	No	NA	No	NA	Not Updated - Ongoing	2022-11-18	2019-11-08	1106
10.1093/sleep/zsae023	Sleep as a prognostic factor in low back pain: a systematic review of prospective cohort studies and secondary analyses of randomized controlled trials	Systematic Review + Meta-analysis	Sleep	2024	4.9	Clinical Neurology	Oxford Univ Press Inc	Brazil	Yes	CRD42022370781	No	NA	No	NA	Not Updated - Completed but not Published	2024-02-01	2022-12-31	397
10.1016/j.neurol.2022.02.140	3Prévalence de symptômes ou troubles bipolaires en épilepsie une revue systématique avec méta-analyse	Systematic Review + Meta-analysis	Revue Neurologique	2024	2.3	Clinical Neurology	Masson Editeur	Canada	No	CRD42021249336	No	NA	No	NA	Not Updated - Ongoing	2022-04-01	2021-06-04	301
10.1111/head.14704	The effectiveness of parenteral agents for pain reduction in patients with migraine presenting to emergency settings: A systematic review and network analysis	Systematic Review + Network Meta-analysis	Headache	2024	4.0	Clinical Neurology	Wiley	Canada	Yes	CRD42018100096	No	NA	No	NA	Not Updated - Ongoing	2024-04-22	2018-07-16	2107
10.1186/s12883-024-03701-4	Efficacy and safety of intrathecal dexamethasone combined with isoniazid in the treatment of tuberculous meningitis: a meta-analysis	Systematic Review + Meta-analysis	BMC Neurology	2024	2.2	Clinical Neurology	BMC	China	Yes	CRD42023388860	No	NA	Yes	Protocol URL	Not Updated - Ongoing	2024-06-10	2023-01-13	514
10.2147/JPR.S489880	Acupuncture Dosage and Its Correlation with Effectiveness in Patients with Chronic Stable Angina: A Systematic Review and Meta-Analysis of Randomized Controlled Trial	Systematic Review + Meta-analysis	Journal of Pain Research	2024	2.5	Clinical Neurology	Dove Medical Press Ltd	China	No	CRD42022321547	No	NA	No	NA	Not Updated - Ongoing	2025-01-10	2022-05-10	976
10.1155/2021/6617075	Acupuncture for Chronic Pain-Related Depression: A Systematic Review and Meta-Analysis	Systematic Review + Meta-analysis	Pain Research & Management	2024	3.0	Clinical Neurology	Weley	China	Yes	CRD42019146188	No	NA	No	NA	Not Updated - Ongoing	2021-02-23	2019-11-29	452
10.1007/s40122-021-00237-0	Efficacy and Safety of Methylnaltrexone for the Treatment of Opioid-Induced Constipation: A Meta-analysis of Randomized Controlled Trials	Systematic Review + Meta-analysis	Pain and Therapy	2024	3.3	Clinical Neurology	Springer	China	No	CRD42020187290	No	NA	No	NA	Not Updated - Ongoing	2021-02-11	2020-07-05	221
10.1007/s40122-022-00415-8	Effects of Acupuncture on Adverse Events in Colonoscopy: A Systematic Review and Meta-analysis of Randomized Controlled Trials	Systematic Review + Meta-analysis	Pain and Therapy	2024	3.3	Clinical Neurology	Springer Int Publ AG	China	Yes	CRD42022324428	No	NA	No	NA	Not Updated - Ongoing	2022-08-03	2022-05-10	85
10.1002/trc2.12180	A systematic review and network meta-analysis of interventions for subjective cognitive decline	Systematic Review + Meta-analysis	Alzheimers & Dementia-Translational Research & Clinical Interventions	2024	11.1	Clinical Neurology	Wiley	Germany	No	CRD42020180457	No	NA	No	NA	Not Updated - Ongoing	2021-07-12	2020-07-05	372
10.1155/2023/5084699	Shear Wave Elastography for the Assessment of Carotid Plaque Vulnerability: A Systematic Review	Systematic Review + Meta-analysis	Acta Neurologica Scandinavica	2024	2.7	Clinical Neurology	Wiley Periodicals. Inc	Germany	Yes	CRD42022309709	No	NA	Yes	Protocol URL	Updated - Completed and Published	2023-05-11	2022-03-13	424
10.1177/11795735221131736	Safety and efficacy of endovascular thrombectomy in patients with severe cerebral venous thrombosis: A meta-analysis	Systematic Review + Meta-analysis	Journal of Central Nervous System Disease	2024	2.8	Clinical Neurology	Sage Publications Ltd	Nepal	No	CRD42021254760	No	NA	No	NA	Not Updated - Ongoing	2022-10-02	2021-06-14	475
10.1186/s12883-025-04035-5	Comparing the effectiveness of different exercise interventions on quality of life in stroke patients: a randomized controlled network meta-analysis	Systematic Review + Meta-analysis	BMC Neurology	2024	2.2	Clinical Neurology	BCM	Republic of Korea	No	CRD42024541517	No	NA	No	NA	Not Updated - Ongoing	2025-01-17	2024-05-13	249
10.1016/j.sleep.2022.06.020	The prevalence and severity of insomnia symptoms during COVID-19: A global systematic review and individual participant data meta-analysis	Systematic Review + Meta-analysis	Sleep Medicine	2024	3.4	Clinical Neurology	Elsevier	Saudi Arabia	Yes	CRD42021275817	No	NA	No	NA	Not Updated - Ongoing	2022-08-08	2021-09-02	340
10.1002/alz.13647	Occupational and domestic exposure associations with cerebral small vessel disease and vascular dementia: A systematic review andmeta-analysis	Systematic Review + Meta-analysis	Alzheimers & Dementia	2024	11.1	Clinical Neurology	Wiley	United Kingdom	Yes	CRD42021297800	No	NA	No	NA	Not Updated - Ongoing	2024-01-25	2021-12-14	772
10.1212/wnl.0000000000200299	L-Arginine in Mitochondrial Encephalopathy. Lactic Acidosis. and Stroke-like Episodes	Systematic Review	Neurology	2024	8.5	Clinical Neurology	Lippincott Williams & Wilkins	United Kingdom	Yes	CRD42020181230	No	NA	No	NA	Not Updated - Ongoing	2022-04-15	2020-10-13	549
10.1161/strokeaha.123.043629	Impact of Active Physiotherapy on Physical Activity Level in Stroke Survivors: A Systematic Review and Meta-Analysis	Systematic Review + Meta-analysis	Stroke	2024	8.9	Clinical Neurology Peripheral Vascular Disease	Lippincott Williams & Wilkins	France	Yes	CRD42022315639	No	NA	No	NA	Not Updated - Ongoing	2023-11-01	2022-04-08	572
10.3389/fneur.2024.1396891	Early vestibular rehabilitation training of peripheral acute vestibular syndrome—a systematic review and meta-analysis	Systematic Review + Meta-analysis	Frontiers in Neurology	2024	2.8	Clinical Neurology Neurosciences	Frontiers Media SA	Denmark	No	CRD42023422308	No	NA	No	NA	Updated - Completed and Published	2024-05-30	2023-06-28	337
10.1093/nop/npac097	Acceptability and feasibility of cognitive assessments with adults with primary brain cancer and brain metastasis: A systematic review	Systematic Review	Neuro-Oncology Practice	2024	2.5	Clinical Neurology Oncology	Oxford Univ Press	Australia	Yes	CRD42021234794	No	NA	No	NA	Updated - Completed and Published	2022-12-26	2021-08-08	505
10.1177/21925682231166108	A044: Systematic review of clinical prediction models of outcomes in spinal cord injury	Systematic Review	Global Spine Journal	2024	3.0	Clinical Neurology Orthopedics	Sage Publications Ltd	Canada	Yes	CRD42021231278	No	NA	No	NA	Not Updated - Ongoing	2023-05-01	2021-02-25	795
10.1002/ejp.2205	Placebo analgesia in physical and psychological interventions: Systematic review and meta-analysis of three-armed trials	Systematic Review + Meta-analysis	European Journal of Pain	2024	3.4	Clinical Neurology Anesthesiology Neurosciences	Wiley	United Kingdom	No	CRD42023413324	No	NA	No	NA	Not Updated - Ongoing	2023-11-20	2023-04-17	217
10.1016/j.jocn.2024.110810	Prognostic significance of paramagnetic rim lesions in multiple sclerosis: A systematic review	Systematic Review	Journal of Clinical Neuroscience	2024	1.8	Clinical Neurology Neurosciences	Elsevier Sci Ltd	Australia	No	CRD42023422052	No	NA	No	NA	Not Updated - Ongoing	2024-09-03	2023-05-08	484
10.1016/j.jpain.2024.104774	Consumer perspectives of the group itself in group-delivered programs for people with chronic pain: A systematic review and meta-synthesis	Systematic Review	Journal of Pain	2024	4.0	Clinical Neurology Neurosciences	Churchill Livingstone	Australia	No	CRD42023382447	No	NA	No	NA	Updated - Completed and Published	2025-01-03	2023-01-13	721
10.1007/s10072-024-07392-0	Brain tissue oxygen combined with intracranial pressure monitoring versus isolated intracranial pressure monitoring in patients with traumatic brain injury: an updated systematic review and meta-analysis.	Systematic Review + Meta-analysis	Neurological Sciences	2024	2.4	Clinical Neurology Neurosciences	Springer-Verlag Italia Srl	Brazil	No	CRD42022383937	No	NA	No	NA	Updated - Completed and Published	2024-02-14	2022-12-25	416
10.3389/fneur.2021.771123	The Potential Role of Previous Physical Exercise Program to Reduce Seizure Susceptibility: A Systematic Review and Meta-Analysis of Animal Studies	Systematic Review + Meta-analysis	Frontiers in Neurology	2024	2.8	Clinical Neurology Neurosciences	Frontiers Media SA	Brazil	Yes	CRD42021251949	No	NA	Yes	Protocol URL	Not Updated - Ongoing	2021-12-10	2021-07-09	154
10.1007/s10072-025-08244-1	Optimal dose and type of exercise improve the overall balance in adults with Parkinson’s disease: a systematic review and Bayesian network meta-analysis	Systematic Review + Network Meta-analysis	Neurological Sciences	2024	2.4	Clinical Neurology Neurosciences	Springer-Verlag Italia Srl	China	No	CRD42024517241	No	NA	No	NA	Not Updated - Ongoing	2025-05-27	2024-03-06	447
10.3389/fneur.2024.1456559	Efficacy and safety of different doses of vamorolone in boys with Duchenne muscular dystrophy: a systematic review and network meta-analysis	Systematic Review + Meta-analysis	Frontiers in Neurology	2024	2.8	Clinical Neurology Neurosciences	Frontiers Media SA	China	No	CRD42024562916	No	NA	No	NA	Not Updated - Ongoing	2024-08-21	2024-07-07	45
10.3389/fneur.2025.1546194	Usage. anti-inflammatory effect and safety of adjunctive acupuncture for cerebral infarction: an Apriori algorithm-based data mining and meta-analysis	Systematic Review + Meta-analysis	Frontiers in Neurology	2024	2.8	Clinical Neurology Neurosciences	Frontiers Media SA	China	Yes	CRD42017078583	No	NA	No	NA	Not Updated - Ongoing	2025-05-19	2017-11-20	2737
10.3389/fnins.2024.1415411	Abnormalities of brain structure and function in cervical spondylosis: a multi-modal voxel-based meta-analysis	Systematic Review + Meta-analysis	Frontiers in Neurology	2024	2.8	Clinical Neurology Neurosciences	Frontiers Media SA	China	Yes	CRD42022370967	No	NA	No	NA	Not Updated - Ongoing	2024-06-14	2022-11-07	585
10.3389/fneur.2023.1289934	Abnormalities of cerebral blood flow and the regional brain function in Parkinson's disease: a systematic review and multimodal neuroimaging meta-analysis	Systematic Review + Meta-analysis	Frontiers in Neurology	2024	2.8	Clinical Neurology Neurosciences	Frontiers Media SA	China	Yes	CRD42023390914	No	NA	No	NA	Not Updated - Ongoing	2023-12-07	2023-01-22	319
10.3389/fneur.2023.1194441	Acupuncture and related therapies for tension-type headache: a systematic review and network meta-analysis	Systematic Review + Meta-analysis	Frontiers in Neurology	2024	2.8	Clinical Neurology Neurosciences	Frontiers Media SA	China	Yes	CRD42022368749	No	NA	No	NA	Not Updated - Ongoing	2023-06-22	2022-11-27	207
10.3389/fneur.2024.1378912	Association between uric acid and the risk of hemorrhagic transformation in patients with acute ischemic stroke: a systematic review and meta-analysis	Systematic Review + Meta-analysis	Frontiers in Neurology	2024	2.8	Clinical Neurology Neurosciences	Frontiers Media SA	China	Yes	CRD42023485539	No	NA	No	NA	Not Updated - Ongoing	2024-07-24	2023-12-05	232
10.3389/fneur.2023.1233408	Efficacy of diaphragmatic breathing exercise on respiratory. cognitive. and motor function outcomes in patients with stroke: a systematic review and meta-analysis	Systematic Review + Meta-analysis	Frontiers in Neurology	2024	2.8	Clinical Neurology Neurosciences	Frontiers Media SA	China	Yes	CRD42023422293	No	NA	No	NA	Not Updated - Ongoing	2024-01-12	2023-05-09	248
10.3389/fneur.2025.1513826	Efficacy of repeated peripheral magnetic stimulation on upper limb motor function after stroke: a systematic review and meta-analysis of randomized controlled trials	Systematic Review + Meta-analysis	Frontiers in Neurology	2024	2.8	Clinical Neurology Neurosciences	Frontiers Media SA	China	Yes	CRD42024584040	No	NA	No	NA	Not Updated - Ongoing	2025-04-02	2024-09-10	204
10.3389/fneur.2022.918597	Excitatory Repetitive Transcranial Magnetic Stimulation Over the Ipsilesional Hemisphere for Upper Limb Motor Function After Stroke: A Systematic Review and Meta-Analysis	Systematic Review + Meta-analysis	Frontiers in Neurology	2024	2.8	Clinical Neurology Neurosciences	Frontiers Media SA	China	Yes	CRD42022312288	No	NA	No	NA	Not Updated - Ongoing	2022-06-20	2022-03-25	87
10.3389/fneur.2025.1564347	The effect of exercise interventions on reducing the risk of depressive and cognitive disorders in post-stroke—a systematic review and meta-analysis	Systematic Review + Meta-analysis	Frontiers in Neurology	2024	2.8	Clinical Neurology Neurosciences	Frontiers Media SA	China	Yes	CRD42024520778	No	NA	No	NA	Not Updated - Ongoing	2025-03-23	2024-04-03	354
10.3389/fneur.2025.1527308	The effect of Kinesio Taping on motor function in children with cerebral palsy: a systematic review and meta-analysis of randomized controlled trials	Systematic Review + Meta-analysis	Frontiers in Neurology	2024	2.8	Clinical Neurology Neurosciences	Frontiers Media SA	China	Yes	CRD42024528254	No	NA	No	NA	Not Updated - Ongoing	2025-03-06	2024-04-06	334
10.3389/fneur.2023.1281485	Acupuncture for painful diabetic peripheral neuropathy: a systematic review and meta-analysis	Systematic Review + Meta-analysis	Frontiers in Neurology	2024	2.8	Clinical Neurology Neurosciences	Frontiers Media SA	China	No	CRD42023449447	No	NA	Yes	Protocol URL	Not Updated - Ongoing	2023-11-16	2023-08-07	101
10.3389/fneur.2025.1502023	Acupuncture combined with language training for aphasia in children with cerebral palsy: a systematic review with meta-analysis and trial sequential analysis	Systematic Review + Meta-analysis	Frontiers in Neurology	2024	2.8	Clinical Neurology Neurosciences	Frontiers Media SA	China	Yes	CRD42024501328	No	NA	Yes	Protocol URL	Not Updated - Ongoing	2025-03-15	2024-03-06	374
10.3389/fneur.2025.1528956	Acupuncture effects of post-stroke thalamic pain: a systematic review and meta-aACnalysis of randomized controlled trials	Systematic Review + Meta-analysis	Frontiers in Neurology	2024	2.8	Clinical Neurology Neurosciences	Frontiers Media SA	China	Yes	CRD42024498698	No	NA	Yes	Protocol URL	Not Updated - Ongoing	2025-04-30	2024-01-15	471
10.3389/fneur.2022.1076993	Acupuncture for neuropathic pain: A meta-analysis of randomized control trials	Systematic Review + Meta-analysis	Frontiers in Neurology	2024	2.8	Clinical Neurology Neurosciences	Frontiers Media SA	China	Yes	CRD42022306461	No	NA	yes	Protocol URL	Not Updated - Ongoing	2023-01-09	2022-02-23	320
10.3389/fneur.2021.746959	Serum Aquaporin 4-Immunoglobulin G Titer and Neuromyelitis Optica Spectrum Disorder Activity and Severity: A Systematic Review and Meta-Analysis	Systematic Review + Meta-analysis	Frontiers in Neurology	2024	2.8	Clinical Neurology Neurosciences	Frontiers Media SA	China	Yes	CRD42020208209	No	NA	Yes	Protocol URL	Not Updated - Ongoing	2021-10-20	2020-10-09	376
10.3389/fneur.2025.1538740	The effect of acupuncture combined with hyperbaric oxygenation compared with hyperbaric oxygenation alone for patients with traumatic brain injury: a systematic review and meta-analysis	Systematic Review + Meta-analysis	Frontiers in Neurology	2024	2.8	Clinical Neurology Neurosciences	Frontiers Media SA	China	Yes	CRD42024576067.	No	NA	Yes	Protocol URL	Not Updated - Ongoing	2025-05-02	2024-08-15	260
10.3389/fneur.2022.1091125	Acupuncture for mild cognitive impairment: A systematic review with meta-analysis and trial sequential analysis	Systematic Review + Meta-analysis	Frontiers in Neurology	2024	2.8	Clinical Neurology Neurosciences	Frontiers Media SA	China	Yes	CRD42021291284	No	NA	No	NA	Updated - Completed and Published	2023-01-06	2021-12-15	387
10.3389/fneur.2025.1465962	Correlates of preparedness for caregiving of poststroke patients: a meta-analysis	Systematic Review + Meta-analysis	Frontiers in Neurology	2024	2.8	Clinical Neurology Neurosciences	Frontiers Media SA	China	Yes	CRD42021249641	No	NA	No	NA	Updated - Completed and Published	2025-05-29	2021-05-20	1470
10.3389/fneur.2022.998320	Comparative safety of multiple doses of erythropoietin for the treatment of traumatic brain injury: A systematic review and network meta-analysis	Systematic Review + Network Meta-analysis	Frontiers in Neurology	2024	2.8	Clinical Neurology Neurosciences	Frontiers Media SA	China	No	CRD42021272500	No	NA	Yes	Protocol URL	Updated - Completed and Published	2022-12-12	2021-09-10	458
10.3389/fneur.2024.1453055	Efficacy of hyperbaric oxygen therapy in treating sudden sensorineural hearing loss: an umbrella review	Umbrella Review	Frontiers in Neurology	2024	2.8	Clinical Neurology Neurosciences	Frontiers Media SA	China	Yes	CRD42024523651	No	NA	No	NA	Not Updated - Ongoing	2024-08-13	2024-03-23	143
10.1007/s10072-024-07960-4	Exercise therapy can effectively improve trunk performance and sitting balance in spinal cord injury: a systematic review and meta-analysis.	Systematic Review + Meta-analysis	Neurological Sciences	2024	2.4	Clinical Neurology Neurosciences	Springer-Verlag Italia Srl	Japan	Yes	CRD42020185904	No	NA	No	NA	Not Updated - Ongoing	2024-12-30	2020-07-05	1639
10.1016/j.seizure.2024.04.023	New-onset psychogenic nonepileptic seizures after intracranial neurosurgery: A meta-analysis	Systematic Review + Meta-analysis	Seizure-European Journal of Epilepsy	2024	2.8	Clinical Neurology Neurosciences	W B Saunders CO Ltd	Kazakhstan	No	CRD42023488611	No	NA	No	NA	Not Updated - Ongoing	2024-04-30	2023-12-12	140
10.3389/fneur.2023.1265789	Significant potential of melatonin therapy in Parkinson's disease - a meta-analysis of randomized controlled trials.	Systematic Review + Meta-analysis	Frontiers in Neurology	2024	2.8	Clinical neurology Neurosciences	Frontiers Media SA	Pakistan	No	CRD42023427491	No	NA	No	NA	Not Updated - Ongoing	2023-10-09	2023-05-28	134
10.1111/jsr.70089	The Prevalence of Insomnia Disorder in the General Population: A Meta-Analysis	Systematic Review + Meta-analysis	Journal of Sleep Research	2024	3.9	Clinical Neurology Neurosciences	Wiley	The Netherlands	No	CRD42023402745	No	NA	No	NA	Not Updated - Ongoing	2025-05-14	2023-03-10	796
10.3389/fneur.2021.786065	Academic Performance of Children With Sickle Cell Disease in the United States: A Meta-Analysis	Systematic Review + Meta-analysis	Frontiers in Neurology	2024	2.8	Clinical Neurology Neurosciences	Frontiers Media SA	United States	Yes	CRD42020179062	No	NA	No	NA	Updated - Completed and Published	2021-12-17	2020-07-05	530
10.1177/21925682231196514	Accuracy of Intraoperative Neuromonitoring in the Diagnosis of Intraoperative Neurological Decline in the Setting of Spinal Surgery-A Systematic Review and Meta-Analysis	Systematic Review + Meta-analysis	Global Spine Journal	2024	3.0	Clinical Neurology Orthopedics	Sage Publications Ltd	Canada	No	CRD42023384158	No	NA	Yes	Protocol URL	Not Updated - Ongoing	2024-05-01	2023-01-20	467
10.1016/j.spinee.2022.06.100	Nonoperative treatment for lumbar spinal stenosis with neurogenic claudication: an updated systematic review.	Systematic Review	Spine Journal	2024	4.7	Clinical Neurology Orthopedics	Elsevier Science Inc	Canada	Yes	CRD42020191860	No	NA	No	NA	Not Updated - Ongoing	2022-01-19	2020-07-17	551
10.1111/dmcn.15160	Activity and participation outcomes of children with cerebral palsy following orthopaedic surgery for gait correction: A systematic review	Systematic Review	Developmental Medicine and Child Neurology	2024	4.3	Clinical Neurology Pediatrics	Wiley	Australia	No	CRD42020155990	No	NA	No	NA	Updated - Completed and Published	2024-03-04	2020-04-28	1406
10.1161/STROKEAHA.121.034348	Timing and Dose of Upper Limb Motor Intervention After Stroke: A Systematic Review	Systematic Review	Stroke	2024	8.9	Clinical Neurology Peripheral Vascular Disease	Lippincott Williams & Wilkins	Australia	Yes	CRD42018019367	Yes	Systematic Reviews	No	NA	Not Updated - Ongoing	2021-10-04	2018-08-08	1153
10.1177/23969873251331470	Efficacy and safety of antiplatelet therapy for secondary prevention of small subcortical infarction: A systematic review and network meta-analysis	Systematic Review + Meta-analysis	European Stroke Journal	2024	4.5	Clinical Neurology Peripheral Vascular Disease	Sage Publications Ltd	China	Yes	CRD42024607819	No	NA	No	NA	Not Updated - Ongoing	2025-04-11	2024-11-10	152
10.5853/jos.2020.02698	Role of Blood Pressure Management in Stroke Prevention: A Systematic Review and Network Meta-Analysis of 93 Randomized Controlled Trials	Systematic Review + Meta-analysis	Journal of Stroke	2024	8.6	Clinical Neurology Peripheral Vascular Disease	Korean Stroke Soc	China	Yes	CRD42018118454	No	NA	No	NA	Not Updated - Ongoing	2021-01-31	2018-12-20	773
10.1161/str.55.suppl_1.wp210	Intensive vs. Conventional Blood Pressure Management After Thrombectomy for Acute Ischemic Stroke: Systemic Review and Meta-Analysis of Randomized Controlled Trials.	Systematic Review + Meta-analysis	Stroke	2024	8.9	Clinical Neurology Peripheral Vascular Disease	Lippincott Williams & Wilkins	Mexico	No	CRD42023464176	No	NA	No	NA	Not Updated - Ongoing	2024-02-01	2023-09-26	128
10.1177/15459683241310984	Exploring Non-invasive Brain Stimulation Effects on Physical Outcomes in People With Parkinson’s Disease: An Umbrella Evidence Mapping Review With Meta-analyses	Umbrella Review	Neurorehabilitation and Neural Repair	2024	3.7	Clinical Neurology Rehabilitation	Sage Publications Inc	Australia	No	CRD42022380544	No	NA	No	NA	Not Updated - Ongoing	2025-01-08	2022-12-12	758
10.1016/j.jpain.2020.12.009	A Systematic Review and Meta-Analysis of the Association Between Perceived Injustice and Depression.	Systematic Review + Meta-analysis	Journal of Pain	2024	4.0	Clinical Neurology Neurosciences	Churchill Livingstone	Ireland	No	CRD42019143465	No	NA	No	NA	Not Updated - Ongoing	2021-01-16	2019-10-30	444
10.3389/fneur.2025.1569329	Novel therapies for post-stroke cognitive impairment: a systematic review	Systematic Review	Frontiers in Neurology	2024	2.8	Clinical Neurology Neurosciences	Frontiers Media SA	Austria	No	CRD42024621445	No	NA	No	NA	Not Updated - Ongoing	2025-05-27	2024-12-13	165
10.1007/s10072-023-07194-w	Efficacy of anti-amyloid-ß monoclonal antibody therapy in early Alzheimer's disease: a systematic review and meta-analysis	Systematic Review + Meta-analysis	Neurological Sciences	2024	2.4	Clinical Neurology Neurosciences	Springer-Verlag Italia Srl	Brazil	No	CRD42023430698	No	NA	No	NA	Not Updated - Ongoing	2023-11-17	2023-06-12	158
10.3389/fneur.2022.1056156	EMG biofeedback combined with rehabilitation training may be the best physical therapy for improving upper limb motor function and relieving pain in patients with the post-stroke shoulder-hand syndrome: A Bayesian network meta-analysis	Systematic Review + Meta-analysis	Frontiers in Neurology	2024	2.8	Clinical Neurology Neurosciences	Frontiers Media SA	China	Yes	CRD42022348743	No	NA	No	NA	Not Updated - Ongoing	2023-01-10	2022-08-04	159
10.3389/fneur.2022.998953	Effectiveness of transcranial direct current stimulation over dorsolateral prefrontal cortex in patients with prolonged disorders of consciousness: A systematic review and meta-analysis	Systematic Review + Meta-analysis	Frontiers in Neurology	2024	2.8	Clinical Neurology Neurosciences	Frontiers Media SA	China	Yes	CRD42022279391	No	NA	Yes	Protocol URL	Updated - Completed and Published	2022-09-26	2022-04-03	176
10.1161/strokeaha.123.045495	Intravenous Alteplase Versus Best Medical Therapy for Patients With Minor Stroke: A Systematic Review and Meta-Analysis	Systematic Review + Meta-analysis	Stroke	2024	8.9	Clinical Neurology Peripheral Vascular Disease	Lippincott Williams & Wilkins	China	Yes	CRD42023445856	No	NA	Yes	Protocol URL	Not Updated - Ongoing	2024-03-11	2023-08-10	214
10.1159/000518570	Biomarkers in the Prediction of Hemorrhagic Transformation in Acute Stroke: A Systematic Review and Meta-Analysis	Systematic Review + Meta-analysis	Cerebrovascular Diseases	2024	1.5	Clinical Neurology Peripheral Vascular Disease	Karger	India	No	CRD42020201334	No	NA	No	NA	Not Updated - Completed but not Published	2021-09-22	2020-10-31	326
10.1007/s00784-023-04905-7	Accuracy of cone-beam computed tomography in determining gingival thickness: a systematic review and meta-analysis	Systematic Review + Meta-analysis	Clinical Oral Investigations	2024	3.1	Dentistry, Oral Surgery & Medicine	Springer Heidelberg	Brazil	No	CRD42022326970	No	NA	Yes	Protocol URL	Not Updated - Ongoing	2023-02-09	2022-05-10	275
10.1186/s13054-024-04823-4	Accuracy of respiratory muscle assessments to predict weaning outcomes: a systematic review and comparative meta-analysis	Systematic Review + Meta-analysis	Critical Care	2024	9.3	Critical Care Medicine	BMC	Belgium	Yes	CRD42020209295	No	NA	No	NA	Not Updated - Ongoing	2024-03-07	2020-10-15	1239
10.1186/s13613-021-00938-x	Outcomes of weaning from mechanical ventilation after spinal cord injury: a systematic review and meta-analysis.	Systematic Review + Meta-analysis	Annals of Intensive Care	2024	5.5	Critical Care Medicine	Springer	Canada	No	CRD42020156788	No	NA	No	NA	Not Updated - Ongoing	2021-10-24	2020-04-28	544
10.1186/s13054-021-03693-4	The effect of higher versus lower protein delivery in critically ill patients: a systematic review and meta-analysis of randomized controlled trials	Systematic Review + Meta-analysis	Critical Care	2024	9.3	Critical Care Medicine	BMC	Canada	No	CRD42021237530	No	NA	No	NA	Updated - Completed and Published	2021-07-23	2021-05-11	73
10.1016/j.jointm.2024.05.001	Influence of hydrocortisone infusion method on the clinical outcome of patients with septic shock: A systematic review and meta-analysis	Systematic Review + Meta-analysis	Journal of Intensive Medicine	2024	3.3	Critical Care Medicine	Elsevier	China	Yes	CRD42023392160	No	NA	No	NA	Not Updated - Ongoing	2024-06-25	2023-01-27	515
10.1186/s13054-022-04011-2	Evolving outcomes of extracorporeal membrane oxygenation during the first 2 years of the COVID-19 pandemic: a systematic review and meta-analysis	Systematic Review + Meta-analysis	Critical Care	2024	9.3	Critical Care Medicine	BMC	Singapore	No	CRD42021271202	No	NA	No	NA	Not Updated - Ongoing	2022-05-23	2021-08-26	270
10.1186/s13054-020-03434-z	Accelerated versus standard initiation of renal replacement therapy for critically ill patients with acute kidney injury: a systematic review and meta-analysis of RCT studies	Systematic Review + Meta-analysis	Critical Care	2024	9.3	Critical Care Medicine	BMC	Taiwan	Yes	CRD42020201466	No	NA	Yes	Protocol URL	Not Updated - Ongoing	2021-01-05	2020-09-07	120
10.1016/j.aucc.2025.101210	Prevalence and variability in use of physical restraints in intensive care units: A systematic review and meta-analysis	Systematic Review + Meta-analysis	Australian Critical Care	2024	2.7	Critical Care Medicine Nursing	Elsevier Science Inc	Iran	No	CRD42024566480	No	NA	No	NA	Not Updated - Ongoing	2025-03-17	2024-07-17	243
10.1016/j.chest.2023.09.013	Accuracy of Cytologic vs Histologic Specimens for Assessment of Programmed Cell Death Ligand-1 Expression in Non-Small Cell Lung Cancer A Systematic Review and Meta-Analysis	Systematic Review + Meta-analysis	Chest	2024	8.6	Critical Care Medicine Respiratory System	Elsevier	Canada	Yes	CRD42020153279	No	NA	No	NA	Not Updated - Ongoing	2023-09-20	2020-04-28	1240
10.1016/j.injury.2022.05.006	Accuracy of prehospital triage systems for mass casualty incidents in trauma register studies- A systematic review and meta-analysis of diagnostic test accuracy studies	Systematic Review + Meta-analysis	Injury-International Journal of the Care of the Injured	2024	2.0	Critical Care Medicine Surgery Emergency Medicine Orthopedics	Elsevier Sci Ltd	Denmark	No	CRD42018115438	No	NA	No	NA	Updated - Completed and Published	2022-05-07	2018-12-11	1243
10.1016/j.accpm.2020.03.019	Haemodynamic management during hyperthermic intraperitoneal chemotherapy: A systematic review	Systematic Review	Anaesthesia Critical Care & Pain Medicine	2024	4.7	Critical Care Medicine Anesthesiology	Elsevier France-Edition	France	No	CRD42018115720	No	NA	No	NA	Not Updated - Completed but not Published	2020-04-19	2018-12-05	501
10.1016/j.accpm.2022.101177	Effect of continuous infusion of hypertonic saline solution on survival of patients with brain injury: a systematic review and meta-analysis	Systematic Review + Meta-analysis	Anaesthesia Critical Care & Pain Medicine	2024	4.7	Critical Care Medicine Anesthesiology	Elsevier France - Editions Scientifiques Medicales Elsevier	France	Yes	CRD42021221367	No	NA	No	NA	Not Updated - Ongoing	2022-11-24	2021-05-13	560
10.1007/s12028-023-01771-9	Hypertonic Saline Versus Other Intracranial-Pressure-Lowering Agents for Patients with Acute Traumatic Brain Injury: A Systematic Review and Meta-analysis	Systematic Review + Meta-analysis	Neurocritical Care	2024	3.6	Critical Care Medicine Clinical Neurology	Humana Press Inc	United Kingdom	No	CRD42022324370	No	NA	No	NA	Updated - Completed and Published	2023-06-28	2022-04-27	427
10.1016/j.resuscitation.2020.10.025	Incidence and outcome of out-of-hospital cardiac arrests in the COVID-19 era: A systematic review and meta-analysis	Systematic Review + Meta-analysis	Resuscitation	2024	4.6	Critical Care Medicine Emergency Medicine	Elsevier Ireland Ltd	Australia	No	CRD42020203371	No	NA	No	NA	Updated - Completed and Published	2020-10-30	2020-08-12	79
10.1016/j.resuscitation.2023.109755	The ability of machine learning algorithms to predict defibrillation success during cardiac arrest: A systematic review	Systematic Review	Resuscitation	2024	4.6	Critical Care Medicine Emergency Medicine	Elsevier Ireland Ltd	Canada	No	CRD42020148912	No	NA	No	NA	Not Updated - Ongoing	2023-02-20	2020-04-28	1028
10.1016/j.resplu.2020.100045	Long-term neurologically intact survival after extracorporeal cardiopulmonary resuscitation for in-hospital or out-of-hospital cardiac arrest: A systematic review and meta-analysis	Systematic Review + Meta-analysis	Resuscitation Plus	2024	2.4	Critical Care Medicine Emergency Medicine	Elsevier	United States	No	CRD42020171945	No	NA	No	NA	Not Updated - Completed but not Published	2020-12-11	2020-04-28	227
10.1016/j.chest.2020.06.078	Acetazolamide for OSA and Central Sleep Apnea: A Comprehensive Systematic Review and Meta-Analysis	Systematic Review + Meta-analysis	Chest	2024	8.6	Critical Care Medicine Respiratory System	Elsevier	Canada	Yes	CRD42019147504	No	NA	No	NA	Not Updated - Ongoing	2020-12-01	2019-10-26	402
10.1016/j.injury.2022.07.002	Current trends in the diagnosis and management of traumatic diaphragmatic injuries: A systematic review and a diagnostic accuracy meta-analysis of blunt trauma	Systematic Review + Meta-analysis	Injury-International Journal of the Care of the Injured	2024	2.0	Critical Care Medicine Surgery Emergency Medicine Orthopedics	Elsevier Sci Ltd	Italy	No	CRD42022301282	No	NA	No	NA	Not Updated - Ongoing	2022-07-02	2022-02-04	148
10.1016/j.injury.2023.03.038	Free flaps for lower limb soft tissue reconstruction-A systematic review of complications in 'Silver Trauma' patients	Systematic Review	Injury-International Journal of the Care of the Injured	2024	2.0	Critical Care Medicine Surgery Emergency Medicine Orthopedics	Elsevier Sci Ltd	United Kingdom	No	CRD42020209149	No	NA	No	NA	Not Updated - Ongoing	2023-03-30	2020-10-12	899
10.3389/froh.2024.1397179	The association between betel quid use and oral potentially malignant and malignant disorders in Southeast Asian and Pacific regions: a systematic review and meta-analysis with GRADE evidence profile	Systematic Review + Meta-analysis	Frontiers in Oral Health	2024	3.1	Dentistry, Oral Surgery & Medicine	Frontiers Media SA	Australia	Yes	CRD42023429694	No	NA	No	NA	Updated - Completed and Published	2024-05-23	2023-06-25	333
10.1111/joor.13090	Are jaw range of motion. muscle function and proprioception impaired in adults with persistent temporomandibular disorders? A systematic review and meta-analysis	Systematic Review + Meta-analysis	Journal of Oral Rehabilitation	2024	4.0	Dentistry, Oral Surgery & Medicine	Wiley	Australia	No	CRD42020150734	No	NA	No	NA	Not Updated - Ongoing	2020-09-08	2020-07-24	46
10.1016/j.jdent.2025.105774	Patient-reported outcomes following treatment of peri‑implant disease: A systematic review	Systematic Review	Journal of Dentistry	2024	5.5	Dentistry, Oral Surgery & Medicine	Elsevier Sci Ltd	Austria	No	CRD42024585132	No	NA	No	NA	Not Updated - Ongoing	2025-04-22	2024-09-10	224
10.1016/j.jormas.2022.07.003	Accuracy of virtual planning and intraoperative navigation in zygomaticomaxillary complex fractures: A systematic review	Systematic Review	Journal of Stomatology Oral and Maxillofacial Surgery	2024	2.0	Dentistry, Oral Surgery & Medicine	Elsevier	Belgium	No	CRD42020216717	No	NA	No	NA	Not Updated - Ongoing	2022-07-07	2020-12-13	571
10.1007/s40368-022-00732-8	Periodontal outcomes of children and adolescents with attention deficit hyperactivity disorder: a systematic review and meta-analysis	Systematic Review + Meta-analysis	European Archives of Paediatric Dentistry	2024	2.0	Dentistry, Oral Surgery & Medicine	Springer	Brazil	Yes	CRD42021258404	No	NA	No	NA	Not Updated - Ongoing	2022-07-15	2021-06-29	381
10.4317/medoral.24639	Preemptive analgesia in dental implant surgery: A systematic review and meta-analysis of randomized controlled trials	Systematic Review + Meta-analysis	Medicina Oral Patologia Oral Y Cirugia Bucal	2024	2.1	Dentistry, Oral Surgery & Medicine	Medicina Oral S L	Brazil	Yes	CRD42020168757	No	NA	No	NA	Not Updated - Ongoing	2021-09-01	2020-04-28	491
10.1055/s-0041-1724157	Calcium Silicate-Based Sealers Do Not Reduce the Risk and Intensity of Postoperative Pain after Root Canal Treatment when Compared with Epoxy Resin-Based Sealers: A Systematic Review and Meta-Analysis	Systematic Review + Meta-analysis	European Journal of Dentistry	2024	2.1	Dentistry, Oral Surgery & Medicine	Thieme Medical and Scientific Publishers Pvt Ltd	Brazil	Yes	CRD42020169255	No	NA	No	NA	Updated - Completed and Published	2021-03-23	2020-04-28	329
10.1016/j.sdentj.2021.03.002	Do ball-type attachment systems for overdenture result in better patient-satisfaction? A systematic review of randomized crossover clinical trial.	Systematic Review	The Saudi Dental Journal	2024	2.3	Dentistry, Oral Surgery & Medicine	Springernature	Brazil	No	CRD42018097234	No	NA	No	NA	Not Updated - Completed but not Published	2020-02-14	2018-07-20	574
10.1007/s10266-025-01069-6	Association between apical periodontitis and brain inflammation: a systematic review from animals and human studies	Systematic Review	Odontology	2024	2.4	Dentistry, Oral Surgery & Medicine	Springer	Brazil	No	CRD42023453543	No	NA	No	NA	Not Updated - Ongoing	2025-02-27	2023-08-21	556
10.1007/s00784-020-03580-2	Comparison of three anesthetic techniques for the removal of posterior mandibular teeth with 2% lidocaine: a systematic review	Systematic Review	Clinical Oral Investigations	2024	3.1	Dentistry, Oral Surgery & Medicine	Springer Heidelberg	Brazil	No	CRD42020153130	No	NA	No	NA	Not Updated - Ongoing	2020-10-22	2020-04-20	185
10.1186/s12903-023-03382-4	Oral health-related quality of life in patients aged 8 to 19 years with cleft lip and palate: a systematic review and meta-analysis	Systematic Review + Meta-analysis	BMC Oral Health	2024	3.1	Dentistry, Oral Surgery & Medicine	BMC	Brazil	No	CRD42022336956	No	NA	No	NA	Not Updated - Ongoing	2023-09-16	2022-06-12	461
10.1007/s00784-024-05571-z	Biological response to endodontic treatment in one versus two-visit: a systematic review and meta-analysis of animal studies	Systematic Review + Meta-analysis	Clinical Oral Investigations	2024	3.1	Dentistry, Oral Surgery & Medicine	Springer Heidelberg	Brazil	Yes	CRD42022340849	No	NA	No	NA	Updated - Completed and Published	2024-02-26	2022-07-05	601
10.1111/edt.12707	The association of inadequate lip coverage and malocclusion with dental trauma in Brazilian children and adolescents – A systematic review and meta-analysis	Systematic Review + Meta-analysis	Dental Traumatology	2024	3.1	Dentistry, Oral Surgery & Medicine	Wiley	Brazil	Yes	CRD42020156290	No	NA	No	NA	Not Updated - Completed but not Published	2021-07-18	2020-04-28	446
10.2319/061221-469.1	Activation and installation of orthodontic appliances temporarily impairs mastication	Systematic Review + Meta-analysis	Angle Orthodontist	2024	3.2	Dentistry, Oral Surgery & Medicine	E H Angle Education Research Foundation, Inc	Brazil	No	CRD42020199510	No	NA	No	NA	Updated - Completed and Published	2021-12-08	2020-08-17	478
10.1016/j.prosdent.2023.01.032	Mechanical properties and accuracy of removable partial denture frameworks fabricated by digital and conventional techniques: A systematic review.	Systematic Review	Journal of Prosthetic Dentistry	2024	4.8	Dentistry, Oral Surgery & Medicine	Mosby-Elsevier	Brazil	No	CRD42022353993	No	NA	No	NA	Updated - Completed and Published	2023-03-03	2022-08-27	188
10.1016/j.prosdent.2022.02.007	Rehabilitation with dental prostheses and its influence on brain activity: A systematic review	Systematic Review	Journal of Prosthetic Dentistry	2024	4.8	Dentistry, Oral Surgery & Medicine	Mosby-Elsevier	Brazil	Yes	CRD42021262247	No	NA	No	NA	Updated - Completed and Published	2022-03-16	2021-07-21	238
10.1016/j.jdent.2024.105089	Accuracy. adaptation and margin quality of monolithic zirconia crowns fabricated by 3D printing versus subtractive manufacturing technique: A systematic review and meta-analysis of in vitro studies	Systematic Review + Meta-analysis	Journal of Dentistry	2024	5.5	Dentistry, Oral Surgery & Medicine	Elsevier Sci Ltd	Brazil	No	CRD42023452927	No	NA	No	NA	Not Updated - Ongoing	2024-05-19	2023-08-19	274
10.1186/s12903-021-01949-7	Patient-reported outcome measures for masticatory function in adults: a systematic review	Systematic Review	BMC Oral Health	2024	3.1	Dentistry, Oral Surgery & Medicine	BMC	China	Yes	CRD42020171591	No	NA	No	NA	Not Updated - Ongoing	2021-11-23	2020-04-28	574
10.1186/s12903-023-02875-6	Cleaning efficacy of EDDY versus ultrasonically-activated irrigation in root canals: a systematic review and meta-analysis	Systematic Review + Meta-analysis	BMC Oral Health	2024	3.1	Dentistry, Oral Surgery & Medicine	BMC	China	Yes	CRD42021235826	No	NA	No	NA	Not Updated - Ongoing	2023-03-17	2021-03-15	732
10.3389/fonc.2024.1456809	Acupuncture combined with Chinese herbs versus Chinese herbs alone to improve the clinical efficacy of uterine fibroids: a systematic review and meta-analysis	Systematic Review + Meta-analysis	Journal of Prosthodontic Research	2024	3.2	Dentistry, Oral Surgery & Medicine	Japan Prosthodontic Soc	China	Yes	CRD42024507248	No	NA	No	NA	Not Updated - Ongoing	2024-11-24	2024-02-12	286
10.1016/j.jebdp.2023.101933	The Accuracy of Intraoral Scan in Obtaining Digital Impressions of Edentulous Arches: A Systematic Review	Systematic Review	Journal of Evidence-Based Dental Practice	2024	4.0	Dentistry, Oral Surgery & Medicine	Elsevier Inc	China	Yes	CRD42022382983	No	NA	No	NA	Not Updated - Ongoing	2023-10-10	2022-12-22	292
10.1016/j.jdent.2025.105737	Accuracy of clinical photography for the detection of dental caries: A systematic review and meta-analysis	Systematic Review + Meta-analysis	Journal of Dentistry	2024	5.5	Dentistry, Oral Surgery & Medicine	Elsevier Sci Ltd	China	No	CRD42024598814	No	NA	No	NA	Updated - Completed and Published	2025-04-07	2024-09-18	201
10.1016/j.jdent.2020.103386	Short implants versus longer implants in the posterior alveolar region after an observation period of at least five years: A systematic review and meta-analysis	Systematic Review + Meta-analysis	Journal of Dentistry	2024	5.5	Dentistry, Oral Surgery & Medicine	Elsevier Sci Ltd	China	Yes	CRD42019140718	No	NA	No	NA	Not Updated - Completed but not Published	2020-05-30	2019-11-07	205
10.1186/s12903-022-02636-x	Relapse in class II orthognathic surgery: a systematic review.	Systematic Review	BMC Oral Health	2024	3.1	Dentistry, Oral Surgery & Medicine	BMC	Germany	No	CRD42019144873	No	NA	No	NA	Not Updated - Ongoing	2022-12-15	2019-10-25	1147
10.1186/s12903-024-04143-7	Association between dental age and malocclusions: a systematic review	Systematic Review	BMC Oral Health	2024	3.1	Dentistry, Oral Surgery & Medicine	BMC	Germany	Yes	CRD42023454207	No	NA	No	NA	Not Updated - Ongoing	2024-03-25	2023-08-24	214
10.2186/jpr.JPR_D_23_00261	Accuracy of conventional versus additive cast-fabrication in implant prosthodontics: A systematic review and meta-analysis of in vitro studies	Systematic Review	Journal of Prosthodontic Research	2024	3.4	Dentistry, Oral Surgery & Medicine	Japan Prosthodontic Soc	Hungary	No	CRD42022374972	No	NA	No	NA	Not Updated - Ongoing	2024-09-13	2022-11-26	657
10.1016/j.ortho.2021.07.005	Radiographic predictors of maxillary canine impaction in mixed and early permanent dentition - A systematic review and meta-analysis	Systematic Review + Meta-analysis	International Orthodontics	2024	1.9	Dentistry, Oral Surgery & Medicine	Elsevier Masson SAS Editeur	India	No	CRD42020200518	No	NA	No	NA	Not Updated - Ongoing	2021-08-27	2020-09-04	357
10.1111/scd.70000	Comparison of Oral Hygiene and Gingival Outcomes in Children With Special Care Needs Using Powered or Manual Toothbrushes: A Systematic Review and Meta-Analysis of Randomized Controlled Trials	Systematic Review + Meta-analysis	Special Care in Dentistry	2024	1.0	Dentistry, Oral Surgery & Medicine	Wiley	India	No	CRD42024579260	No	NA	No	NA	Not Updated - Ongoing	2025-01-26	2024-08-24	155
10.3389/froh.2025.1551781	Prognostic significance of IL-33 and ST2 expression in head and neck squamous cell carcinoma: a systematic review	Systematic Review	Frontiers in Oral Health	2024	3.1	Dentistry, Oral Surgery & Medicine	Frontiers Media SA	India	No	CRD42023447963	No	NA	No	NA	Not Updated - Ongoing	2025-03-24	2023-08-05	597
10.1186/s12903-024-04103-1	The effect of three additives on properties of mineral trioxide aggregate cements: a systematic review and meta-analysis of in vitro studies	Systematic Review + Meta-analysis	BMC Oral Health	2024	3.1	Dentistry, Oral Surgery & Medicine	BMC	Iran	No	CRD42021253707	No	NA	No	NA	Not Updated - Ongoing	2024-03-14	2021-06-07	1011
10.1016/j.jebdp.2025.102141	The Relationship Between Entamoeba Gingivalis and Trichomonas Tenax With Periodontitis and Gingivitis: A Systematic Review. Meta-analysis. and Meta-regression	Systematic Review + Meta-analysis	Journal of Evidence-Based Dental Practice	2024	4.0	Dentistry, Oral Surgery & Medicine	Elsevier Inc	Iran	No	CRD42024551772	No	NA	No	NA	Not Updated - Completed but not Published	2025-03-25	2024-06-08	290
10.3389/froh.2024.1495012	Aesthetic lip filler augmentation is not free of adverse reactions: lack of evidence-based practice from a systematic review	Systematic Review	Frontiers in Oral Health	2024	3.1	Dentistry, Oral Surgery & Medicine	Frontiers Media SA	Italy	Yes	CRD42024534656	No	NA	Yes	Protocol URL	Not Updated - Ongoing	2024-10-17	2024-04-21	179
10.1055/s-0045-1806935	Accuracy of Stereophotogrammetry Technique versus Intraoral Scanners for Complete-Arch Implant Digital Impressions: A Systematic Review and Meta-Analysis	Systematic Review + Meta-analysis	European Journal of Dentistry	2024	2.1	Dentistry, Oral Surgery & Medicine	Thieme Medical and Scientific Publishers Pvt Ltd	Saudi Arabia	No	CRD42024597913	No	NA	No	NA	Not Updated - Ongoing	2025-05-01	2024-10-15	198
10.1016/j.sdentj.2021.09.005	Prevalence of malocclusion among children of the Kingdom of Saudi Arabia - A systematic review and meta-analysis	Systematic Review + Meta-analysis	Saudi Dental Journal	2024	2.3	Dentistry, Oral Surgery & Medicine	Springernature	Saudi Arabia	No	CRD42020198427	No	NA	No	NA	Not Updated - Ongoing	2021-09-14	2020-08-12	398
10.1186/s12903-024-04767-9	Access to oral health care services for children with disabilities: a mixed methods systematic review	Systematic Review	BMC Oral Health	2024	3.1	Dentistry, Oral Surgery & Medicine	BMC	Saudi Arabia	Yes	CRD42023433172	No	NA	No	NA	Not Updated - Ongoing	2024-08-27	2023-06-08	446
10.1111/iej.13538	The association between apical periodontitis and adverse pregnancy outcomes: a systematic review	Systematic Review	International Endodontic Journal	2024	7.1	Dentistry, Oral Surgery & Medicine	Wiley	Serbia	No	CRD42020191987	No	NA	No	NA	Not Updated - Ongoing	2021-04-28	2020-06-26	306
10.1111/iej.14164	Endodontic treatment modifies circulatory inflammatory mediator levels: A systematic review with meta-analysis	Systematic Review + Meta-analysis	International Endodontic Journal	2024	7.1	Dentistry, Oral Surgery & Medicine	Wiley	Serbia	No	CRD42021259742	No	NA	No	NA	Not Updated - Completed but not Published	2024-11-14	2021-07-08	1225
10.1177/14653125231178038	Accuracy of conventional versus cone-beam CT-synthesised lateral cephalograms for cephalometric analysis: A systematic review	Systematic Review	Journal of Orthodontics	2024	1.5	Dentistry, Oral Surgery & Medicine	Sage Publications Ltd	Singapore	No	CRD42021282019	No	NA	No	NA	Updated - Completed and Published	2023-04-29	2021-10-29	547
10.5051/jpis.2200900045	Rodent peri-implantitis models: a systematic review and meta-analysis of morphological changes	Systematic Review + Meta-analysis	Journal of Periodontal and Implant Science	2024	3.2	Dentistry, Oral Surgery & Medicine	Korean Acad Periodontology	Singapore	No	CRD42020209776	No	NA	No	NA	Not Updated - Completed but not Published	2022-06-20	2020-10-29	599
10.1111/jcpe.13854	Accuracy of periodontitis diagnosis obtained using multiple molecular biomarkers in oral fluids: A systematic review and meta-analysis	Systematic Review + Meta-analysis	Journal of Clinical Periodontology	2024	6.8	Dentistry, Oral Surgery & Medicine	Wiley	Spain	Yes	CRD42020175021	No	NA	No	NA	Not Updated - Ongoing	2023-06-29	2020-04-28	1157
10.1111/joor.12965	The impact of oro-facial appearance on oral health-related quality of life: A systematic review	Systematic Review	Journal of Oral Rehabilitation	2024	4.0	Dentistry, Oral Surgery & Medicine	Wiley	Sweden	No	CRD42017064033	Yes	Journal Of Oral Rehabilitation	No	NA	Not Updated - Ongoing	2020-03-20	2017-04-18	1067
10.1093/ejo/cjaf012	Extraction of premolars in orthodontic treatment does not negatively affect upper airway volume and minimum cross-sectional area: a systematic review with meta-analysis	Systematic Review + Meta-analysis	European Journal of Orthodontics	2024	2.7	Dentistry, Oral Surgery & Medicine	Oxford Univ Press	Switzerland	No	CRD42024621355	No	NA	No	NA	Not Updated - Ongoing	2025-03-10	2024-12-13	87
10.1016/j.jebdp.2022.101731	Effect of Autogenous Bone Graft Site on Dental Implant Survival and Donor Site Complications: A Systematic Review and Meta-Analysis	Systematic Review + Meta-analysis	Journal of Evidence-Based Dental Practice	2024	4.0	Dentistry, Oral Surgery & Medicine	Elsevier Inc	Switzerland	No	CRD42021283738	No	NA	No	NA	Updated - Completed and Published	2022-04-18	2021-11-06	163
10.1055/s-0044-1782213	Photobiomodulation Therapy in the Management of Oral Lichen Planus: A Systematic Review and Meta-Analysis	Systematic Review + Meta-analysis	European Journal of Dentistry	2024	2.1	Dentistry, Oral Surgery & Medicine	Thieme Medical And Scientific Publishers Pvt Ltd	United Arab Emirates	No	CRD42023428626	No	NA	No	NA	Not Updated - Ongoing	2024-05-14	2023-06-03	346
10.1159/000546194	Dental Practitioners' Thresholds for Restorative Intervention in Carious Lesions: A Survey-Based Systematic Review Update	Systematic Review + Meta-analysis	Caries Research	2024	2.6	Dentistry, Oral Surgery & Medicine	Karger	United Kingdom	No	CRD42023431906	No	NA	Yes	Protocol URL	Not Updated - Ongoing	2025-05-10	2023-06-05	705
10.1093/ejo/cjac077	Accuracy and reliability of automated three-dimensional facial landmarking in medical and biological studies. A systematic review	Systematic Review	European Journal of Orthodontics	2024	2.7	Dentistry, Oral Surgery & Medicine	Oxford Univ Press	United Kingdom	No	CRD42021241531	No	NA	No	NA	Updated - Completed and Published	2023-04-12	2021-03-29	744
10.3390/dj10020020	Laser Treatment of Peri-Implantitis: A Systematic Review of Radiographic Outcomes	Systematic Review	Dentistry Journal	2024	3.1	Dentistry, Oral Surgery & Medicine	MDPI	United States	No	CRD42020207972	No	NA	No	NA	Updated - Completed and Published	2022-01-28	2020-10-09	476
10.1111/jcpe.13981	Short (≤6 mm) compared with ≥10-mm dental implants in different clinical scenarios: A systematic review of randomized clinical trials with meta-analysis. trial sequential analysis and quality of evidence grading.	Systematic Review + Meta-analysis	Journal of Clinical Periodontology	2024	6.8	Dentistry, Oral Surgery & Medicine	Wiley	United States	No	CRD42021254365	No	NA	No	NA	Not Updated - Ongoing	2024-05-20	2021-06-11	1074
10.1111/clr.14441	Accuracy of Digital Impression Methods for Capturing the Peri-Implant Emergence Profile: A Systematic Review	Systematic Review	Clinical Oral Implants Research	2024	5.3	Dentistry, Oral Surgery & Medicine Engineering. Biomedical	Wiley	Hungary	Yes	CRD42023459484	No	NA	No	NA	Updated - Completed and Published	2025-03-17	2023-10-10	524
10.1111/clr.14357	The Accuracy of Dental Implant Placement With Different Methods of Computer-Assisted Implant Surgery: A Network Meta-Analysis of Clinical Studies	Systematic Review + Network Meta-analysis	Clinical Oral Implants Research	2024	5.3	Dentistry, Oral Surgery & Medicine Engineering, Biomedical	Wiley	Thailand	Yes	CRD42023482030	No	NA	No	NA	Not Updated - Ongoing	2024-08-26	2023-11-22	278
10.1111/srt.70004	Effectiveness of platelet-rich plasma in treating female hair loss: A systematic review and meta-analysis of randomized controlled trials	Systematic Review + Meta-analysis	Skin Research and Technology	2024	3.2	Dermatology	Wiley	China	No	CRD42024556190	No	NA	No	NA	Not Updated - Ongoing	2024-08-23	2024-06-21	63
10.1111/bjd.19244	Meta-analysis results do not reflect the real safety of biologics in psoriasis	Systematic Review + Meta-analysis	British Journal of Dermatology	2024	9.6	Dermatology	Oxford Univ Press	France	Yes	CRD42019124495	No	NA	No	NA	Updated - Completed and Published	2021-03-01	2019-04-12	689
10.1016/j.ejca.2023.04.010	Activity and safety of first-line treatments for advanced melanoma: A network meta-analysis	Systematic Review + Meta-analysis	Dermatology Reports	2024	1.3	Dermatology	Pagepress Publ	Italy	No	CRD42022303279	No	NA	No	NA	Not Updated - Ongoing	2023-04-24	2022-02-12	436
10.1080/09546634.2022.2131298	Inflamed actinic keratoses as a biomarker in repositioning of chemotherapeutics: a systematic review and meta-analysis	Systematic Review + Meta-analysis	Journal of Dermatological Treatment	2024	3.9	Dermatology	Taylor & Francis Ltd	Slovenia	No	CRD42022346168	No	NA	No	NA	Updated - Completed and Published	2022-10-11	2022-07-24	79
10.1111/phpp.70018	Actinic Prurigo': A Phrase Describing Four Different Diseases in Four Different Continents: Systematic Review and Analysis	Systematic Review + Meta-analysis	Photodermatology. Photoimmunology & Photomedicine	2024	2.2	Dermatology	Wiley	United Kingdom	Yes	CRD42018085694	No	NA	No	NA	Not Updated - Ongoing	2025-03-28	2018-07-24	2439
10.1016/j.jid.2022.09.110	100 Deep learning image analyses in dermatology. beyond skin lesions: a systematic review.	Systematic Review	Journal of Investigative Dermatology	2024	5.7	Dermatology	Elsevier Science Inc	United Kingdom	No	CRD42022309935	No	NA	No	NA	Not Updated - Ongoing	2022-11-18	2022-02-17	274
10.1016/j.jval.2024.02.022	Psychometric Properties of General Oral Health Assessment Index Across Ages: COSMIN Systematic Review	Systematic Review	Value in Health	2024	6.0	Economics Health Policy & Services Health Care Sciences & Services	Elsevier Science Inc	Hungary	Yes	CRD42022384132	No	NA	Yes	Protocol URL	Not Updated - Ongoing	2024-03-13	2022-12-25	444
10.1186/s12909-024-05720-8	Effectiveness of virtual and augmented reality for cardiopulmonary resuscitation training: a systematic review and meta-analysis	Systematic Review + Meta-analysis	BMC Medical Education	2024	3.2	Education, Scientific Disciplines Education & Educational Research	BMC	China	No	CRD42023482286	No	NA	No	NA	Not Updated - Ongoing	2024-07-05	2023-11-23	225
10.1016/j.nedt.2022.105596	Authentic learning in healthcare education: A systematic review	Systematic Review	Nurse Education Today	2024	4.2	Education. Scientific Disciplines Nursing	Churchill Livingstone	Republic of Korea	Yes	CRD42021229350	No	NA	No	NA	Not Updated - Ongoing	2022-10-14	2021-02-04	617
10.1097/mej.0000000000001043	Accuracy of pulse CO-oximetry to evaluate blood carboxyhemoglobin level: a systematic review and meta-analysis of diagnostic test accuracy studies	Systematic Review + Meta-analysis	European Journal of Emergency Medicine	2024	4.2	Emergency Medicine	Lippincott Williams & Wilkins	France	No	CRD42020177940	No	NA	No	NA	Updated - Completed and Published	2023-04-24	2020-12-25	850
10.1007/s00068-024-02697-3	Accuracy of GFAP and UCH-L1 in predicting brain abnormalities on CT scans after mild traumatic brain injury: a systematic review and meta-analysis	Systematic Review + Meta-analysis	European Journal of Trauma and Emergency Surgery	2024	2.2	Emergency Medicine	Springer Heidelberg	Iran	No	CRD42024556264	No	NA	No	NA	Not Updated - Ongoing	2024-11-10	2024-06-19	144
10.1016/j.cmi.2021.08.027	Accuracy of cholera rapid diagnostic tests: a systematic review and meta-analysis	Systematic Review + Meta-analysis	Emergency Medicne Journal	2024	2.7	Emergency Medicine	BMJ Publishing Group	Japan	Yes	CRD42021233124	No	NA	No	NA	Updated - Completed and Published	2021-09-15	2021-02-25	202
10.1136/emermed-2022-212516	Accuracy of ultrasound in diagnosing ankle injuries in emergency care	Systematic Review	Emergency Medicne Journal	2024	2.7	Emergency Medicine	BMJ Publishing Group	The Netherlands	Yes	CRD42020215258	No	NA	No	NA	Not Updated - Ongoing	2023-05-12	2022-11-22	171
10.1111/acem.14547	The prevalence for the risk of serious infection in hypothermic infants ≤ 60 days: A systematic review	Systematic Review	Academic Emergency Medicine	2024	3.2	Emergency Medicine	Wiley	United States	No	CRD42020153477	No	NA	No	NA	Not Updated - Ongoing	2022-06-06	2020-07-14	692
10.3389/fendo.2022.895729	Prognostic and Predictive Value of CCND1/Cyclin D1 Amplification in Breast Cancer With a Focus on Postmenopausal Patients: A Systematic Review and Meta-Analysis	Systematic Review + Meta-analysis	Frontiers in Endocrinology	2024	4.6	Endocrinology & Metabolism	Frontiers Media SA	Australia	No	CRD42020208179	No	NA	No	NA	Not Updated - Ongoing	2022-06-17	2020-10-09	616
10.3389/fendo.2022.848695	Effectiveness of Remotely Delivered Interventions to Simultaneously Optimize Management of Hypertension. Hyperglycemia and Dyslipidemia in People With Diabetes: A Systematic Review and Meta-Analysis of Randomized Controlled Trials	Systematic Review + Meta-analysis	Frontiers in Endocrinology	2024	4.6	Endocrinology & Metabolism	Frontiers Media SA	Australia	Yes	CRD42021258433	No	NA	Yes	Protocol URL	Not Updated - Ongoing	2022-03-15	2021-07-02	256
10.1007/s00198-024-07052-1	Effectiveness of fracture liaison service in reducing the risk of secondary fragility fractures in adults aged 50 and older: a systematic review and meta-analysis.	Systematic Review + Meta-analysis	Osteoporosis International	2024	5.4	Endocrinology & Metabolism	Springer London Ltd	Australia	No	CRD42021266408	No	NA	No	NA	Not Updated - Completed but not Published	2024-03-27	2021-08-06	964
10.1007/s12020-024-03837-w	Active surveillance of nodal metastasis in differentiated thyroid carcinoma: a systematic review and meta-analysis	Systematic Review + Meta-analysis	Endocrine Connections	2024	2.9	Endocrinology & Metabolism	Springer	Brazil	Yes	CRD42023438293	No	NA	No	NA	Updated - Completed and Published	2024-05-07	2023-07-01	311
10.1016/j.jdiacomp.2024.108882	Subcutaneous rapid-acting insulin analogues in mild to moderate diabetic ketoacidosis: A meta-analysis of randomized controlled trials	Systematic Review + Meta-analysis	Journal of Diabetes and its Complications	2024	3.1	Endocrinology & Metabolism	Elsevier Science Inc	Brazil	No	CRD42023485032	No	NA	No	NA	Updated - Completed and Published	2024-10-16	2023-12-05	316
10.1007/s11102-024-01488-8	Effects of growth hormone replacement therapy in childhood-onset craniopharyngioma: an updated systematic review and meta-analysis	Systematic Review + Meta-analysis	Pituitary	2024	3.4	Endocrinology & Metabolism	Springer	Brazil	No	CRD42024498082	No	NA	No	NA	Not Updated - Ongoing	2024-12-26	2024-01-16	345
10.3389/fendo.2024.1332120	Accuracy of the 10 μg desmopressin test for differential diagnosis of Cushing syndrome: a systematic review and meta-analysis	Systematic Review + Meta-analysis	Frontiers in Endocrinology	2024	4.6	Endocrinology & Metabolism	Frontiers Media SA	Brazil	Yes	CRD42017068317	No	NA	No	NA	Not Updated - Ongoing	2024-01-30	2017-05-31	2435
10.1016/j.jdiacomp.2022.108362	Effect of new glucose-lowering drugs on stroke in patients with type 2 diabetes: A systematic review and Meta-analysis	Systematic Review + Meta-analysis	Journal of Diabetes and its Complications	2024	3.1	Endocrinology & Metabolism	Elsevier Science Inc	China	Yes	CRD42022326382	No	NA	No	NA	Not Updated - Ongoing	2022-11-28	2022-06-05	176
10.1186/s12902-024-01575-8	Effects of sodium-glucose cotransporter 2 inhibitors on bone metabolism in patients with type 2 diabetes mellitus: a systematic review and meta-analysis	Systematic Review + Meta-analysis	BMC Endocrine Disorders	2024	3.3	Endocrinology & Metabolism	BMC	China	Yes	CRD42023410701	No	NA	No	NA	Not Updated - Ongoing	2024-04-24	2023-04-08	382
10.1186/s12902-024-01805-z	Evaluation and comparison of efficacy and safety of tirzepatide. liraglutide and SGLT2i in patients with type 2 diabetes mellitus: a network meta-analysis	Systematic Review + Meta-analysis	BMC Endocrine Disorders	2024	3.3	Endocrinology & Metabolism	BMC	China	Yes	CRD42024537006	No	NA	No	NA	Not Updated - Ongoing	2024-12-24	2024-04-29	239
10.1186/s13098-022-00970-2	Association of glucagon-like peptide-1 receptor agonists with cardiac arrhythmias in patients with type 2 diabetes or obesity: a systematic review and meta-analysis of randomized controlled trials.	Systematic Review + Meta-analysis	Diabetology & Metabolic Syndrome	2024	3.9	Endocrinology & Metabolism	BMC	China	No	CRD42022339389	No	NA	No	NA	Not Updated - Ongoing	2022-12-26	2022-06-23	186
10.3389/fendo.2025.1582156	Risk prediction models for pregnancy outcomes in recurrent pregnancy loss: a narrative systematic review	Systematic Review	Frontiers in Endocrinology	2024	4.6	Endocrinology & Metabolism	Frontiers Media SA	China	No	CRD42024570481	No	NA	Yes	Protocol URL	Not Updated - Completed but not Published	2025-05-29	2024-07-31	302
10.3389/fendo.2025.1604563	Acupoint stimulation methods for premature ovarian insufficiency: a systematic review and network meta-analysis of randomized controlled trials	Systematic Review + Meta-analysis	Frontiers in Endocrinology	2024	4.6	Endocrinology & Metabolism	Frontiers Media SA	China	No	CRD42024612169	No	NA	No	NA	Not Updated - Ongoing	2025-07-18	2024-11-20	240
10.3389/fendo.2022.1082881	Conventional ultrasonography and elastosonography in diagnosis of malignant thyroid nodules: A systematic review and meta-analysis	Systematic Review + Meta-analysis	Frontiers in Endocrinology	2024	4.6	Endocrinology & Metabolism	Frontiers Media SA	China	No	CRD42022375808	No	NA	No	NA	Not Updated - Ongoing	2023-01-06	2022-11-25	42
10.3389/fendo.2024.1399311	Evaluating the efficacy of surgical and conservative approaches in mild autonomous cortisol secretion: a meta-analysis	Systematic Review + Meta-analysis	Frontiers in Endocrinology	2024	4.6	Endocrinology & Metabolism	Frontiers Media SA	China	No	CRD42023492527	No	NA	No	NA	Not Updated - Ongoing	2024-07-17	2023-12-22	208
10.3389/fendo.2025.1572613	The effect of melatonin supplementation on glycemic control in patients with type 2 diabetes	Systematic Review + Meta-analysis	Frontiers in Endocrinology	2024	4.6	Endocrinology & Metabolism	Frontiers Media SA	China	No	CRD42024629557	No	NA	No	NA	Not Updated - Ongoing	2025-07-08	2024-12-30	190
10.3389/fendo.2025.1532587	A meta-analysis on the risk of esophageal cancer in type 2 diabetes patients treated with GLP-1 receptor agonists	Systematic Review + Meta-analysis	Frontiers in Endocrinology	2024	4.6	Endocrinology & Metabolism	Frontiers Media SA	China	Yes	CRD42024543945	No	NA	No	NA	Not Updated - Ongoing	2025-03-19	2024-05-17	306
10.3389/fendo.2024.1487998	Effects of probiotic supplementation on bone health in postmenopausal women a systematic review and meta-analysis	Systematic Review + Meta-analysis	Frontiers in Endocrinology	2024	4.6	Endocrinology & Metabolism	Frontiers Media SA	China	Yes	CRD42024576764	No	NA	No	NA	Not Updated - Ongoing	2024-11-01	2024-08-16	77
10.3389/fendo.2023.1261016	Meta analysis of ovulation induction effect and pregnancy outcome of acupuncture & moxibustion combined with clomiphene in patients with polycystic ovary syndrome	Systematic Review + Meta-analysis	Frontiers in Endocrinology	2024	4.6	Endocrinology & Metabolism	Frontiers Media SA	China	Yes	CRD42023433057	No	NA	No	NA	Not Updated - Ongoing	2023-11-20	2023-06-17	156
10.3389/fendo.2021.706914	Sodium-Glucose Co-Transporter-2 Inhibitors in Non-Diabetic Adults With Overweight or Obesity: A Systematic Review and Meta-Analysis	Systematic Review + Meta-analysis	Frontiers in Endocrinology	2024	4.6	Endocrinology & Metabolism	Frontiers Media SA	China	Yes	CRD42021252931	No	NA	No	NA	Not Updated - Ongoing	2021-08-15	2021-06-01	75
10.3389/fendo.2024.1361573	The clinical value of acupuncture for women with premature ovarian insufficiency: a systematic review and meta-analysis of randomized controlled trials.	Systematic Review + Meta-analysis	Frontiers in Endocrinology	2024	4.6	Endocrinology & Metabolism	Frontiers Media SA	China	Yes	CRD42023467751	No	NA	No	NA	Not Updated - Ongoing	2024-07-10	2023-10-08	276
10.3389/fendo.2024.1414968	The risk of ovarian cancer in hormone replacement therapy users: a systematic review and meta-analysis	Systematic Review + Meta-analysis	Frontiers in Endocrinology	2024	4.6	Endocrinology & Metabolism	Frontiers Media SA	China	Yes	CRD42022321279	No	NA	No	NA	Not Updated - Ongoing	2024-07-17	2022-04-27	812
10.3389/fendo.2022.927859	Use of GLP-1 Receptor Agonists and Occurrence of Thyroid Disorders: a Meta-Analysis of Randomized Controlled Trials	Systematic Review + Meta-analysis	Frontiers in Endocrinology	2024	4.6	Endocrinology & Metabolism	Frontiers Media SA	China	Yes	CRD42021289121	No	NA	No	NA	Not Updated - Ongoing	2022-07-11	2021-12-03	220
10.3389/fendo.2022.923606	GLP-1 RAs and SGLT-2 Inhibitors for Insulin Resistance in Nonalcoholic Fatty Liver Disease: Systematic Review and Network Meta-Analysis	Systematic Review + Meta-analysis	Frontiers in Endocrinology	2024	4.6	Endocrinology & Metabolism	Frontiers Media SA	China	No	CRD42021251704	No	NA	No	NA	Updated - Completed and Published	2022-07-13	2021-05-25	414
10.3389/fendo.2023.1091933	Hypoglycemia as a potential risk for patients taking clopidogrel: A systematic review and meta-analysis	Systematic Review + Meta-analysis	Frontiers in Endocrinology	2024	4.6	Endocrinology & Metabolism	Frontiers Media SA	China	Yes	CRD42022299622	No	NA	No	NA	Updated - Completed and Published	2023-02-27	2022-01-22	401
10.3389/fendo.2021.735824	Effects of Anti-Diabetic Drugs on Fracture Risk: A Systematic Review and Network Meta-Analysis.	Systematic Review + Network Meta-analysis	Frontiers in Endocrinology	2024	4.6	Endocrinology & Metabolism	Frontiers Media SA	China	Yes	CRD42020189464	No	NA	No	NA	Not Updated - Completed but not Published	2021-10-14	2020-07-05	466
10.3389/fendo.2024.1403606	Long-term effects of different hypoglycemic drugs on carotid intima-media thickness progression: a systematic review and network meta-analysis	Systematic Review + Network Meta-analysis	Frontiers in Endocrinology	2024	4.6	Endocrinology & Metabolism	Frontiers Media SA	China	Yes	CRD42024519474	No	NA	No	NA	Not Updated - Ongoing	2024-05-31	2024-03-12	80
10.1007/s00198-020-05508-8	Identification of risk factors for falls in postmenopausal women: a systematic review and meta-analysis.	Systematic Review + Meta-analysis	Osteoporosis International	2024	5.4	Endocrinology & Metabolism	Springer London Ltd	China	Yes	CRD42020170927	No	NA	No	NA	Updated - Completed and Published	2020-06-26	2020-04-28	59
10.1111/dme.14347	Psychosocial factors associated with HbA1c in adults with insulin pump-treated type 1 diabetes: a systematic review	Systematic Review	Diabetic Medicine	2024	3.4	Endocrinology & Metabolism	Wiley	Denmark	Yes	CRD42020145705	No	NA	No	NA	Not Updated - Ongoing	2020-06-24	2020-04-28	57
10.3389/fendo.2022.883827	The Influence of Triclosan on the Thyroid Hormone System in Humans - A Systematic Review	Systematic Review	Frontiers in Endocrinology	2024	4.6	Endocrinology & Metabolism	Frontiers Media SA	Denmark	Yes	CRD42019120984	No	NA	No	NA	Not Updated - Ongoing	2022-06-02	2019-04-12	1147
10.1007/s12020-023-03502-8	Ablation techniques or active surveillance compared to surgical resection in patients with low-risk papillary thyroid cancer: a systematic review and meta-analysis	Systematic Review + Meta-analysis	Endocrine	2024	2.9	Endocrinology & Metabolism	Springer	Ecuador	No	CRD42021235657	No	NA	No	NA	Not Updated - Ongoing	2023-09-02	2021-03-09	907
10.1186/s12902-025-01866-8	Burden of peripheral artery disease and risk factors among patients with diabetes mellitus in sub-Saharan Africa: a systematic review and meta-analysis	Systematic Review + Meta-analysis	BMC Endocrine Disorders	2024	3.3	Endocrinology & Metabolism	BCM	Ethiopia	No	CRD42024594577	No	NA	No	NA	Not Updated - Ongoing	2025-02-17	2024-10-07	133
10.1007/s12020-025-04166-2	Study on the association between night shift work and reproductive functions among male workers: a systematic review and meta-analysis	Systematic Review + Meta-analysis	Endocrine	2024	2.9	Endocrinology & Metabolism	Springer	India	No	CRD42022379770	No	NA	No	NA	Not Updated - Ongoing	2025-01-20	2022-12-10	772
10.3389/fendo.2022.830401	A Meta-Analysis of the Effect of Sodium Glucose Cotransporter-2 Inhibitors on Metabolic Parameters in Patients With Polycystic Ovary Syndrome	Systematic Review + Meta-analysis	Frontiers in Endocrinology	2024	4.6	Endocrinology & Metabolism	Frontiers Media SA	India	No	CRD42021268564	No	NA	No	NA	Not Updated - Ongoing	2022-02-20	2021-08-18	186
10.3389/fendo.2023.1168755	Exploring the comparative cardiovascular death benefits of sodium–glucose cotransporter 2 inhibitors in type 2 diabetes: a frequentist and Bayesian network meta-analysis-based scoring	Systematic Review + Meta-analysis	Frontiers in Endocrinology	2024	4.6	Endocrinology & Metabolism	Frontiers Media SA	India	No	CRD42022381556	No	NA	Yes	Protocol URL	Not Updated - Ongoing	2023-07-03	2022-12-15	200
10.15605/jafes.039.01.16	A Systematic Review of the Accuracy of Insulin and C-peptide Secretion Ratios During the Oral Glucose Tolerance Test to Diagnose Insulinoma	Systematic Review	Journal of the ASEAN Federation of Endocrine Societies	2024	1.2	Endocrinology & Metabolism	Asean Federation Endocrine Soc	Indonesia	No	CRD42022360205	No	NA	No	NA	Not Updated - Completed but not Published	2024-02-05	2022-10-04	489
10.1016/j.dsx.2023.102855	Effects of curcumin/turmeric supplementation on glycemic indices in adults: A grade-assessed systematic review and dose–response meta-analysis of randomized controlled trials	Systematic Review + Meta-analysis	Diabetes & Metabolic Syndrome: Clinical Research & Reviews	2024	3.4	Endocrinology & Metabolism	Elsevier Sci Ltd	Iran	No	CRD42022374874	No	NA	No	NA	Not Updated - Ongoing	2023-09-19	2022-11-21	302
10.3389/fendo.2023.1119553	Protective effects of melatonin against the toxic effects of environmental pollutants and heavy metals on testicular tissue A systematic review and meta-analysis of animal studies	Systematic Review + Meta-analysis	Frontiers in Endocrinology	2024	4.6	Endocrinology & Metabolism	Frontiers Media SA	Iran	Yes	CRD42022369872	No	NA	No	NA	Not Updated - Ongoing	2023-01-30	2022-12-06	55
10.1016/j.diabres.2022.110037	Comparison of nutritional supplements for glycemic control in type 2 diabetes: A systematic review and network meta-analysis of randomized trials	Systematic Review + Network Meta-analysis	Diabetes Research and Clinical Practice	2024	7.4	Endocrinology & Metabolism	Elsevier Ireland Ltd	Iran	No	CRD42021240691	No	NA	No	NA	Not Updated - Ongoing	2022-08-10	2021-04-03	494
10.1007/s40618-023-02099-z	Second-line tests in the differential diagnosis of neoplastic and non-neoplastic hypercortisolism: a systematic review and meta-analysis	Systematic Review + Meta-analysis	Journal of Endocrinological Investigation	2024	3.5	Endocrinology & Metabolism	Springer	Italy	Yes	CRD42022359774	No	NA	Yes	Protocol URL	Updated - Completed and Published	2023-04-20	2022-09-23	209
10.3389/fendo.2022.922931	Abdominal Visceral Adipose Tissue and All-Cause Mortality: A Systematic Review	Systematic Review	Frontiers in Endocrinology	2024	4.6	Endocrinology & Metabolism	Frontiers Media SA	Lebanon	Yes	CRD42020205021	No	NA	No	NA	Not Updated - Ongoing	2022-08-22	2020-09-18	703
10.1186/s12902-025-01897-1	Polymorphic variants and risk of diabetic peripheral neuropathy in patients with type 2 diabetes mellitus: systematic review and meta-analysis	Systematic Review + Meta-analysis	BMC Endocrine Disorders	2024	3.3	Endocrinology & Metabolism	BMC	Peru	No	CRD42024505256	No	NA	No	NA	Not Updated - Ongoing	2025-03-14	2024-02-12	396
10.3389/fendo.2023.1233312	Effect of physical activity and different exercise modalities on glycemic control in people with prediabetes: a systematic review and meta-analysis of randomized controlled trials	Systematic Review + Meta-analysis	Frontiers in Endocrinology	2024	4.6	Endocrinology & Metabolism	Frontiers Media SA	Spain	Yes	CRD42022370688	No	NA	Yes	Protocol URL	Not Updated - Ongoing	2023-09-28	2022-11-06	326
10.1530/ec-22-0457	Accuracy of papillary thyroid cancer prognostic nomograms: a systematic review	Systematic Review	Endocrine Connections	2024	2.8	Endocrinology & Metabolism	Bioscientifica Ltd	Switzerland	No	CRD42022327028	No	NA	No	NA	Not Updated - Ongoing	2023-03-10	2022-05-10	304
10.1111/dom.16104	The effect of altered sleep timing on glycaemic outcomes: Systematic review of human intervention studies.	Systematic Review	Diabetes Obesity & Metabolism	2024	5.7	Endocrinology & Metabolism	Wiley	The Netherlands	Yes	CRD42021287828	No	NA	No	NA	Not Updated - Ongoing	2024-11-28	2021-11-27	1097
10.1111/obr.13925	Cryolipolysis and associated health outcomes. adverse events. and satisfaction: A systematic review and meta-analysis	Systematic Review + Meta-analysis	Obesity Reviews	2024	7.4	Endocrinology & Metabolism	Wiley	Ukraine	No	CRD42024548077	No	NA	No	NA	Not Updated - Ongoing	2025-04-11	2024-05-17	329
10.1111/dme.14663	Psychosocial factors associated with repeat diabetic ketoacidosis in people living with type 1 diabetes: A systematic review	Systematic Review	Diabetic Medicine	2024	3.4	Endocrinology & Metabolism	Wiley	United Kingdom	Yes	CRD42020167381	No	NA	No	NA	Not Updated - Completed but not Published	2021-08-13	2020-02-24	536
10.1111/dme.14664	A systematic review of outcome reporting for interventions to treat people with diabetic foot ulceration	Systematic Review	Diabetic Medicine	2024	3.4	Endocrinology & Metabolism	Wiley	United Kingdom	Yes	CRD42019128250	No	NA	Yes	Protocol URL	Not Updated - Ongoing	2021-07-29	2019-12-09	598
10.3389/fendo.2024.1373919	A systematic review of the methodology for examining the relationship between obstructive sleep apnea and type two diabetes mellitus	Systematic Review	Frontiers in Endocrinology	2024	4.6	Endocrinology & Metabolism	Frontiers Media SA	United Kingdom	No	CRD42023397547	No	NA	No	NA	Not Updated - Ongoing	2024-09-04	2023-03-01	553
10.3389/fendo.2022.1064937	A systematic review of lived experiences of people with polycystic ovary syndrome highlights the need for holistic care and co-creation of educational resources	Systematic Review	Frontiers in Endocrinology	2024	4.6	Endocrinology & Metabolism	Frontiers Media SA	United Kingdom	Yes	CRD42021272371	No	NA	No	NA	Not Updated - Ongoing	2022-12-02	2021-08-10	479
10.1007/s00198-020-05696-3	Acceptability of bisphosphonate treatment regimens for osteoporosis: A qualitative systematic review	Systematic Review	Osteoporosis International	2024	5.4	Endocrinology & Metabolism	Springer London Ltd	United Kingdom	Yes	CRD42019143526	No	NA	No	NA	Updated - Completed and Published	2020-10-13	2019-07-24	447
10.1111/dom.14498	Optimizing type 1 diabetes after multiple daily injections and capillary blood monitoring: Pump or sensor first? A meta-analysis using pooled differences in outcome measures	Systematic Review + Meta-analysis	Diabetes Obesity & Metabolism	2024	5.7	Endocrinology & Metabolism	Wiley	United Kingdom	Yes	CRD42020149915	No	NA	No	NA	Not Updated - Completed but not Published	2021-07-19	2020-06-05	409
10.1016/j.diabres.2020.108625	The absolute and relative risk of type 2 diabetes after gestational diabetes: A systematic review and meta-analysis of 129 studies	Systematic Review + Meta-analysis	Diabetes Research and Clinical Practice	2024	7.4	Endocrinology & Metabolism	Elsevier Ireland Ltd	United Kingdom	Yes	CRD42017080299	No	NA	No	NA	Not Updated - Ongoing	2020-12-15	2017-10-13	1159
10.1111/obr.13871	The impact of behavioral weight management interventions on eating behavior traits in adults with overweight or obesity: A systematic review and meta-analysis	Systematic Review + Meta-analysis	Obesity Reviews	2024	7.4	Endocrinology & Metabolism	Wiley	United Kingdom	Yes	CRD42022367505	No	NA	No	NA	Not Updated - Completed but not Published	2024-11-21	2022-10-17	766
10.1016/j.jdiacomp.2025.109038	Postpartum diabetes mellitus among patients with early gestational diabetes: A systematic review and meta-analysis	Systematic Review + Meta-analysis	Journal of Diabetes and its Complications	2024	3.1	Endocrinology & Metabolism	Elsevier Science Inc	United States	No	CRD42022372568	No	NA	No	NA	Not Updated - Ongoing	2025-04-08	2022-11-14	876
10.1016/j.pcd.2024.02.006	Beliefs. practices. perceptions and motivations of healthcare professionals on medication deprescribing during end-of-life care: A systematic review	Systematic Review	Primary Care Diabetes	2024	2.3	Endocrinology & Metabolism Primary Health Care	Elsevier Sci Ltd	United Kingdom	Yes	CRD42022335106	No	NA	No	NA	Not Updated - Ongoing	2024-03-05	2022-05-25	650
10.1186/s12958-020-00671-3	Thyroid autoimmunity and IVF/ICSI outcomes in euthyroid women: a systematic review and meta-analysis	Systematic Review + Meta-analysis	Reproductive Biology and Endocrinology	2024	4.7	Endocrinology & Metabolism Reproductive Biology	BMC	Australia	Yes	CRD42019120947	No	NA	No	NA	Not Updated - Ongoing	2020-11-25	2019-01-23	672
10.1186/s12958-021-00766-5	GnRH agonist and hCG (dual trigger) versus hCG trigger for follicular maturation: a systematic review and meta-analysis of randomized trials	Systematic Review + Meta-analysis	Reproductive Biology and Endocrinology	2024	4.7	Endocrinology & Metabolism Reproductive Biology	BMC	China	Yes	CRD42020204452.	No	NA	Yes	Protocol URL	Updated - Completed and Published	2021-06-01	2020-09-14	260
10.3390/bioengineering11030247	Does Liquid/Injectable Platelet-Rich Fibrin Help in the Arthrocentesis Treatment of Temporomandibular Joint Disorder Compared to Other Infusion Options? A Systematic Review of Randomized Clinical Trials	Systematic Review	Bioengineering-Basel	2024	3.7	Engineering, Biomedical	MDPI	United States	No	CRD42023495364	No	NA	No	NA	Not Updated - Ongoing	2024-03-02	2023-12-31	62
10.1016/j.scitotenv.2024.173205	Meta-analysis of fine particulate matter exposure during pregnancy and birth weight: Exploring sources of heterogeneity	Systematic Review + Meta-analysis	Science of The Total Environment	2024	8.0	Environment	Elsevier	Israel	Yes	CRD42020188996	No	NA	No	NA	Not Updated - Ongoing	2024-05-14	2020-07-05	1409
10.1016/j.scitotenv.2023.168110	Systematic review and meta-analysis on the impact of COVID-19 related restrictions on air quality in low- and middle-income countries	Systematic Review + Meta-analysis	Science of The Total Environment	2024	8.0	Environment Sciences	Elsevier	United Kingdom	Yes	CRD42022326924	No	NA	Yes	Protocol URL	Updated - Completed and Published	2024-01-15	2022-06-06	588
10.1016/j.scitotenv.2023.168945	Ambient dust pollution with all-cause. cardiovascular and respiratory mortality: A systematic review and meta-analysis	Systematic Review + Meta-analysis	Science of The Total Environment	2024	8.0	Environmental Sciences	Elsevier	Iran	Yes	CRD42023423212	No	NA	No	NA	Not Updated - Ongoing	2023-11-30	2023-05-30	184
10.1016/j.envint.2025.109517	Associations between airborne pollen. pollen-related allergic rhinitis and blood pressure: A systematic review and meta-analysis.	Systematic Review + Meta-analysis	Environment International	2024	9.7	Environmental Sciences	Pergamon-Elsevier Science Ltd	Switzerland	Yes	CRD42022381907	No	NA	No	NA	Not Updated - Ongoing	2025-05-08	2022-12-17	873
10.1186/s41043-020-00220-z	Methods to measure effects of social accountability interventions in reproductive. maternal. newborn. child. and adolescent health programs: systematic review and critique	Systematic Review + Meta-analysis	Journal of Health Population and Nutrition	2024	2.8	Environmental Sciences Public, Environmental & Occupational Health	BMC	United Kingdom	Yes	CRD42018108252	No	NA	Yes	Protocol URL	Updated - Completed and Published	2020-12-07	2018-10-25	774
10.1016/s2542-5196(23)00049-9	Biosecurity and water. sanitation. and hygiene (WASH) interventions in animal agricultural settings for reducing infection burden. antibiotic use. and antibiotic resistance: a One Health systematic review	Systematic Review	Lancet Planetary Health	2024	21.6	Environmental Sciences Public, Environmental & Occupational Health	Elsevier Sci Ltd	Ukraine	No	CRD42020162345	No	NA	No	NA	Updated - Completed and Published	2023-06-08	2020-07-11	1062
10.1111/famp.70049	Parents Plus Systemic. Solution-Focused Parent Training Programs: An Updated Systematic Review and Meta-Analysis	Systematic Review + Meta-analysis	Family Process	2024	2.2	Family Studies Psychology, Clinical	Wiley	Ireland	Yes	CRD42024504594	No	NA	No	NA	Not Updated - Ongoing	2025-06-11	2024-02-12	485
10.3390/foods13142210	Berry Fruits and Their Improving Potential on Skeletal Muscle Health and Performance: A Systematic Review of the Evidence in Animal and in Human Studies	Systematic Review	Foods	2024	5.1	Food Science & Technology	MDPI	Italy	No	CRD42023479682	No	NA	No	NA	Not Updated - Ongoing	2024-07-13	2023-11-17	239
10.3390/foods12173255	The Relationship between Mortality from Cardiovascular Diseases and Total Drinking Water Hardness: Systematic Review with Meta-Analysis	Systematic Review + Meta-analysis	Foods	2024	5.1	Food Science & Technology	MDPI	Poland	No	CRD42020213102	No	NA	No	NA	Not Updated - Ongoing	2023-08-29	2020-11-19	1013
10.1039/D3FO00488K	Olive oil and body fat: a systematic review with meta-analysis	Systematic Review + Meta-analysis	Food & Function	2024	5.4	Food Science & Technology Biochemistry & Molecular Biology	Royal Soc Chemistry	Brazil	No	CRD42021234652	No	NA	No	NA	Not Updated - Ongoing	2023-05-11	2021-03-05	797
10.1111/jgh.15949	Accuracy of blood-based biomarkers for detection of advanced colorectal adenomas: A systematic review	Systematic Review	Journal of Gastroenterology and Hepatology	2024	3.4	Gastroenterology & Hepatology	Wiley	Australia	No	CRD42021285173	No	NA	No	NA	Updated - Completed and Published	2024-05-30	2021-12-08	904
10.1186/s12876-023-02711-9	Thiols as a marker of inflammatory bowel disease activity: a systematic review	Systematic Review	BMC Gastroenterology	2024	2.6	Gastroenterology & Hepatology	BMC	Brazil	Yes	CRD42021255521	No	NA	No	NA	Not Updated - Ongoing	2023-03-28	2021-09-29	545
10.1016/s0016-5085(24)04551-7	The role of heat-shock proteins in esophageal cancer prognostication. A systematic review and meta-analysis	Systematic Review + Meta-analysis	Gastroenterology	2024	25.1	Gastroenterology & Hepatology	W B Saunders Co-Elsevier Inc	Brazil	No	CRD42022370653	No	NA	No	NA	Not Updated - Ongoing	2024-05-21	2022-11-09	559
10.1186/s12876-024-03305-9	Abnormal platelet parameters in inflammatory bowel disease: a systematic review and meta-analysis	Systematic Review + Meta-analysis	BMC Gastroenterology	2024	2.6	Gastroenterology & Hepatology	BMC	China	Yes	CRD42023493848	No	NA	No	NA	Updated - Completed and Published	2024-07-03	2023-12-26	190
10.1177/17562848221125308	Efficacy and safety comparison of Helicobacter pylori eradication between vonoprazan dual therapy versus triple therapy: a systematic review and meta-analysis	Systematic Review + Meta-analysis	Therapeutic Advances in Gastroenterology	2024	3.4	Gastroenterology & Hepatology	Sage Publications Ltd	China	Yes	CRD42022346100	No	NA	No	NA	Not Updated - Ongoing	2022-10-13	2022-07-24	81
10.1111/jgh.15645	Acupuncture for functional gastrointestinal disorders: A systematic review and meta-analysis	Systematic Review + Meta-analysis	Journal of Gastroenterology and Hepatology	2024	3.4	Gastroenterology & Hepatology	Wiley	China	Yes	CRD42020169508	No	NA	No	NA	Not Updated - Ongoing	2021-07-25	2020-04-28	453
10.2147/hmer.s265631	Efficacy of Glucagon-Like Peptide-1 Analogs in Nonalcoholic Fatty Liver Disease: A Systematic Review	Systematic Review	Hepatic Medicine-Evidence and Research	2024	1.8	Gastroenterology & Hepatology	Dove Medical Press Ltd	Ethiopia	No	CRD42018087262	No	NA	No	NA	Not Updated - Completed but not Published	2020-09-24	2018-02-06	961
10.3748/wjg.v29.i28.4466	One in four patients with gastrointestinal bleeding develops shock or hemodynamic instability: A systematic review and meta-analysis.	Systematic Review + Meta-analysis	World Journal of Gastroenterology	2024	5.4	Gastroenterology & Hepatology	Baishideng Publishing Group Inc	Hungary	Yes	CRD42021283258	No	NA	No	NA	Updated - Completed and Published	2023-07-28	2021-11-13	622
10.1093/ecco-jcc/jjad157	Prevalence of Hepatobiliary Manifestations in Inflammatory Bowel Disease: A GRADE Assessed Systematic Review and Meta-Analysis of more than 1.7 Million Patients	Systematic Review + Meta-analysis	Journal of Crohns & Colitis	2024	8.7	Gastroenterology & Hepatology	Oxford Univ Press	Iran	No	CRD42022369595	No	NA	No	NA	Updated - Completed and Published	2023-09-11	2022-11-02	313
10.1136/flgastro-2020-101529	Gastrointestinal manifestations of COVID-19 in children: a systematic review and meta-analysis	Systematic Review + Meta-analysis	Frontline Gastroenterology	2024	3.1	Gastroenterology & Hepatology	BMJ Publishing Group	Qatar	No	CRD42020177569	No	NA	No	NA	Not Updated - Ongoing	2020-08-18	2020-04-08	132
10.1007/s10620-024-08693-2	Preventive Measures and Risk Factors for Post-ERCP Pancreatitis: A Systematic Review and Individual Patient Data Meta-Analysis	Systematic Review + Meta-analysis	Digestive Diseases and Sciences	2024	2.5	Gastroenterology & Hepatology	Springer	The Netherlands	No	CRD42021231197	No	NA	No	NA	Not Updated - Ongoing	2024-11-05	2021-02-18	1356
10.1136/bmjgast-2025-001800	Follow-up endoscopy rates as an indicator of effectiveness in colon capsule endoscopy: a systematic review and meta-analysis	Systematic Review + Meta-analysis	BMJ Open Gastroenterology	2024	2.9	Gastroenterology & Hepatology	BMJ Publishing Group	United Kingdom	Yes	CRD42024567959	No	NA	No	NA	Not Updated - Ongoing	2025-05-11	2024-08-13	271
10.1053/j.gastro.2023.12.023	Accuracy of the No-Biopsy Approach for the Diagnosis of Celiac Disease in Adults: A Systematic Review and Meta-Analysis	Systematic Review + Meta-analysis	Gastroenterology	2024	25.1	Gastroenterology & Hepatology	W B Saunders Co-Elsevier Inc	United Kingdom	Yes	CRD42023398812	No	NA	No	NA	Not Updated - Ongoing	2023-12-19	2023-02-24	298
10.21037/tgh-23-31	Genetic and epigenetic determinants of non-alcoholic fatty liver disease (NAFLD) in lean individuals: a systematic review.	Systematic Review	Translational Gastroenterology and Hepatology	2024	2.5	Gastroenterology & Hepatology	Ame Publishing Company	United States	No	CRD42023413809	No	NA	No	NA	Updated - Completed and Published	2024-01-30	2023-04-13	292
10.1111/jgh.15898	Towards personalized treatment of T2N0 rectal cancer: A systematic review of long-term oncological outcomes of neoadjuvant therapy followed by local excision	Systematic Review + Meta-analysis	Journal of Gastroenterology and Hepatology	2024	3.4	Gatroenterology & Hepatology	Wiley	Italy	No	CRD42022300344	No	NA	No	NA	Not Updated - Ongoing	2022-05-25	2022-02-04	110
10.1111/jgh.16256	Use of probiotics. prebiotics. and synbiotics in non-alcoholic fatty liver disease: A systematic review and meta-analysis	Systematic Review + Meta-analysis	Journal of Gastroenterology and Hepatology	2024	3.4	Gatroenterology & Hepatology	Wiley	Singapore	No	CRD42022354562	No	NA	No	NA	Not Updated - Ongoing	2023-07-06	2022-08-29	311
10.3390/genes14071311	The Relationship between TLR3 rs3775291 Polymorphism and Infectious Diseases: A Meta-Analysis of Case-Control Studies	Systematic Review + Meta-analysis	Genes	2024	2.8	Genetics & Heredity	MDPI	Brazil	No	CRD42023429533	No	NA	No	NA	Updated - Completed and Published	2023-06-21	2023-06-04	17
10.1016/j.gene.2023.147796	Genetic variants of metabolism and inflammatory pathways. and PCOS risk –Systematic review. meta-analysis. and in-silico analysis	Systematic Review + Meta-analysis	Gene	2024	2.4	Genetics & Heredity	Elsevier	India	Yes	CRD42023422501	No	NA	No	NA	Not Updated - Ongoing	2023-09-13	2023-05-10	126
10.1002/pd.6694	The Association of Prenatal Alcohol Exposure With Brain Development During the First 1000 Days of Life: A Systematic Review	Systematic Review	Prenatal Diagnosis	2024	2.7	Genetics & Heredity Obstetrics & Gynecology	Wiley	The Netherlands	Yes	CRD42022355144	No	NA	Yes	Protocol URL	Not Updated - Completed but not Published	2024-10-22	2022-09-02	781
10.1007/s10815-025-03425-5	Acceptance rates and reasons for social oocyte cryopreservation among women: systematic review and meta-analysis	Systematic Review + Meta-analysis	Journal of Assisted Reproduction and Genetics	2024	2.7	Genetics & Heredity Obstetrics & Gynecology Reproductive Biology	Springer/Plenum Publishers	Turkey	Yes	CRD42023455656	No	NA	No	NA	Not Updated - Ongoing	2025-03-01	2023-08-30	549
10.1186/s13023-025-03726-z	The prevalence of spontaneous pneumothorax in patients with BHD syndrome: a systematic review and meta-analysis	Systematic Review + Meta-analysis	Orphanet Journal of Rare Diseases	2024	3.5	Genetics & Heredity Medicine, Research & Experimental	BMC	China	Yes	CRD42024567520	No	NA	No	NA	Not Updated - Ongoing	2025-05-07	2024-07-23	288
10.1016/j.exger.2022.111822	The effect of resistance exercise on the immune cell function in humans: A systematic review	Systematic Review	Experimental Gerontology	2024	4.3	Geriatrics & Gerontology	Pergamon-Elsevier Science Ltd	Belgium	Yes	CRD42020157834	No	NA	No	NA	Not Updated - Ongoing	2022-04-29	2020-04-28	731
10.1016/j.archger.2021.104435	Effects of aquatic physical exercise on neuropsychological factors in older people: A systematic review	Scoping Review	Archives of Gerontology and Geriatrics	2024	3.8	Geriatrics & Gerontology	Elsevier Ireland Ltd	Brazil	Yes	CRD42020176899	No	NA	No	NA	Not Updated - Ongoing	2021-05-15	2020-07-14	305
10.1007/s40520-021-01929-5	Trimodal prehabilitation for older surgical patients: a systematic review and meta-analysis	Systematic Review + Meta-analysis	Aging Clinical and Experimental Research	2024	3.2	Geriatrics & Gerontology	Springer	China	No	CRD42020201347	No	NA	No	NA	Not Updated - Ongoing	2021-07-05	2020-09-03	305
10.1016/j.jamda.2024.105100	The Ability of Physical Performance Measures to Identify Fall Risk in Older Adults Living With Dementia: A Systematic Review and Meta-Analysis	Systematic Review + Meta-analysis	Journal of the American Medical Directors Association	2024	3.8	Geriatrics & Gerontology	Elsevier Science Inc	China	No	CRD42022303670	No	NA	No	NA	Not Updated - Ongoing	2024-06-19	2022-02-17	853
10.1016/j.jamda.2020.09.019	The Effectiveness of Transitional Care Interventions on Health Care Utilization in Patients Discharged From the Hospital With Heart Failure: A Systematic Review and Meta-Analysis	Systematic Review + Meta-analysis	Journal of the American Medical Directors Association	2024	3.8	Geriatrics & Gerontology	Elsevier Science Inc	China	No	CRD42019132732	No	NA	No	NA	Updated - Completed and Published	2020-11-03	2019-05-31	522
10.1016/j.jamda.2021.09.017	Organizational Capacity Building in Nursing Facilities to Promote Resident Mobility: A Systematic Review	Systematic Review	Journal of the American Medical Directors Association	2024	3.8	Geriatrics & Gerontology	Elsevier Science Inc	Germany	Yes	CRD42020202996	No	NA	No	NA	Not Updated - Ongoing	2021-10-12	2020-09-06	401
10.1007/s41999-021-00577-2	Effects of aquatic therapy on balance in older adults: a systematic review and meta-analysis	Systematic Review + Meta-analysis	European Geriatric Medicine	2024	3.6	Geriatrics & Gerontology	Springer	Iran	Yes	CRD42018118382	No	NA	No	NA	Not Updated - Ongoing	2021-11-24	2018-12-21	1069
10.1016/j.jamda.2025.105526	Intervention Response of Muscle Architecture and Composition Markers Assessed via Ultrasound Imaging: A Systematic Review and Meta-Analysis of Randomized Clinical Trials	Systematic Review + Meta-analysis	Journal of the American Medical Directors Association	2024	3.8	Geriatrics & Gerontology	Elsevier Science Inc	Japan	Yes	CRD42022357116	No	NA	No	NA	Not Updated - Ongoing	2025-03-14	2022-09-11	915
10.1093/ageing/afad145	FACTORS THAT INFLUENCE OLDER ADULTS' PARTICIPATION IN PHYSICAL ACTIVITY: A SYSTEMATIC REVIEW OF QUALITATIVE STUDIES	Systematic Review	Age and Ageing	2024	7.1	Geriatrics & Gerontology	Oxford Univ Press Inc	United Kingdom	Yes	CRD42021160503	No	NA	No	NA	Not Updated - Ongoing	2023-08-17	2021-08-19	728
10.1007/s11357-020-00312-y	Effects of sleep deprivation on endothelial function in adult humans: a systematic review	Systematic Review	Geroscience	2024	5.4	Geriatrics & Gerontology	Springer	United States	Yes	CRD42020192485	No	NA	No	NA	Updated - Completed and Published	2021-02-09	2020-07-24	200
10.1017/S0714980822000046	Access to Long-Term Care for Minority Populations: A Systematic Review	Systematic Review	Canadian Journal on Aging-La Revue Canadienne du Vieillissement	2024	1.2	Gerontology	Cambridge Univ Press	Canada	Yes	CRD42018038662	No	NA	No	NA	Updated - Completed and Published	2021-07-22	2018-04-12	1197
10.1186/s12877-022-03007-5	The effectiveness of interventions to reduce adverse outcomes among older adults following Emergency Department discharge: umbrella review	Umbrella Review	BMC Geriatrics	2024	3.8	Gerontology Geriatrics & Gerontology	BMC	Ireland	Yes	CRD42020145315	No	NA	No	NA	Not Updated - Ongoing	2022-05-28	2020-04-28	760
10.1186/s12877-024-04877-7	Active involvement in scientific research of persons living with dementia and long-term care users: a systematic review of existing methods with a specific focus on good practices. facilitators and barriers of involvement	Systematic Review	BMB Geriatrics	2024	3.8	Gerontology Geriatrics & Gerontology	BMC	The Netherlands	No	CRD42021253736	No	NA	No	NA	Not Updated - Ongoing	2024-04-09	2021-06-18	1026
10.1136/bmjspcare-2019-002024	Acupuncture for menstrual migraine: a systematic review	Systematic Review	BMJ Supportive & Palliative Care	2024	1.8	Health Care Science & Services	BMJ Publishing Group	China	Yes	CRD42019119337	No	NA	No	NA	Not Updated - Ongoing	2020-03-02	2019-06-28	248
10.3310/lexb9006	Abrocitinib. tralokinumab and upadacitinib for treating moderate-to-severe atopic dermatitis	Systematic Review	Health Technology Assessment	2024	4.0	Health Care Science & Services	NIHR Journals Library	United Kingdom	Yes	CRD42021266219	No	NA	No	NA	Not Updated - Ongoing	2024-01-28	2021-07-07	935
10.1186/s12913-021-07296-1	Acceptability of mobile-phone reminders for routine childhood vaccination appointments in Nigeria - a systematic review and meta-analysis	Systematic Review + Meta-analysis	BMC Health Services Research	2024	3.0	Health Care Science & Services	BMC	United States	No	CRD42021234183	No	NA	No	NA	Updated - Completed and Published	2021-11-26	2021-03-01	270
10.2196/22458	Ability of Current Machine Learning Algorithms to Predict and Detect Hypoglycemia in Patients With Diabetes Mellitus: Meta-analysis	Systematic Review + Meta-analysis	JMIR Diabetes	2024	2.6	Health Care Science & Services Endocrinology & Metabolism	JMIR Publications, Inc	Japan	No	CRD42020163682	No	NA	No	NA	Updated - Completed and Published	2021-01-29	2020-04-28	276
10.2196/64486	Accuracy of Large Language Models When Answering Clinical Research Questions: Systaematic Review and Network Meta-Analysis	Systematic Review + Meta-analysis	Journal of Medical Internet Research	2024	6.0	Health Care Science & Services Medical Informatics	JMIR Publications, Inc	China	No	CRD42024558245	No	NA	No	NA	Not Updated - Ongoing	2025-04-30	2024-06-30	304
10.2196/40210	Acceptability and Feasibility of Wearable Transdermal Alcohol Sensors: Systematic Review	Systematic Review	JMIR Human Factors	2024	3.0	Health Care Science & Services Medical Informatics	JMIR Publications, Inc	United Kingdom	No	CRD42021231027	No	NA	No	NA	Updated - Completed and Published	2022-12-23	2021-01-21	701
10.2196/48964	The Acceptability. Engagement. and Feasibility of Mental Health Apps for Marginalized and Underserved Young People: Systematic Review and Qualitative Study	Systematic Review	Journal of Medical Internet Research	2024	6.0	Health Care Science & Services Medical Informatics	JMIR Publications, Inc	United Kingdom	Yes	CRD42021254241	No	NA	No	NA	Not Updated - Ongoing	2024-07-30	2021-07-13	1113
10.2196/35178	Accuracy of Wearable Transdermal Alcohol Sensors: Systematic Review	Systematic Review	Journal of Medical Internet Research	2024	6.0	Health Care Science & Services Medical Informatics	JMIR Publications, Inc	United Kingdom	No	CRD42021231027	No	NA	No	NA	Updated - Completed and Published	2023-04-14	2021-01-21	813
10.2196/45243	Active Video Game Interventions Targeting Physical Activity Behaviors: Systematic Review and Meta-analysis	Systematic Review + Meta-analysis	Journal of Medical Internet Research	2024	6.0	Health Care Science & Services Medical Informatics	JMIR Publications, Inc	United States	No	CRD42020204191	No	NA	No	NA	Not Updated - Ongoing	2023-05-16	2020-09-17	971
10.2196/17049	Acceptability and Effectiveness of NHS-Recommended e-Therapies for Depression. Anxiety. and Stress: Meta-Analysis	Systematic Review + Meta-analysis	Journal of Medical Internet Research	2024	6.0	Health Care Science & Services Medical Informatics	JMIR Publications, Inc	United States	No	CRD42019130184	No	NA	No	NA	Updated - Completed and Published	2020-10-28	2019-04-17	560
10.3390/jpm11101013	Non-Vitamin K Antagonist Oral Anticoagulants and Risk of Myocardial Infarction in Patients with Atrial Fibrillation with or without Percutaneous Coronary Interventions: A Meta-Analysis	Systematic Review + Meta-analysis	Journal of Personalized Medicine	2024	3.0	Health Care Science Services Medicine, General & Internal	MDPI	Poland	No	CRD42020179808	No	NA	No	NA	Not Updated - Ongoing	2021-10-09	2020-07-05	461
10.1186/s12913-023-10536-1	Barriers and facilitators to the implementation of digital technologies in mental health systems: a qualitative systematic review to inform a policy framework	Systematic Review	BMC Health Services Research	2024	3.0	Health Care Sciences & Services	BMC	Australia	No	CRD42021276838	Yes	PLOS One	No	NA	Not Updated - Ongoing	2024-02-26	2021-10-10	869
10.11124/JBIES-20-00578	Timing of maternal mortality and severe morbidity during the postpartum period: a systematic review	Systematic Review	JBI Evidence Synthesis	2024	4.5	Health Care Sciences & Services	Lippincott Williams & Wilkins	Canada	Yes	CRD42020187341	No	NA	No	NA	Updated - Completed and Published	2022-09-01	2020-07-05	788
10.1186/s12874-024-02318-y	Major mistakes or errors in the use of trial sequential analysis in systematic reviews or meta-analyses – the METSA systematic review	Systematic Review	BMC Medical Research Methodology	2024	3.4	Health Care Sciences & Services	BMC	Denmark	No	CRD42021273811	Yes	Research Square	No	NA	Not Updated - Ongoing	2024-09-09	2021-09-18	1087
10.1186/s12913-023-10159-6	Evidence on bringing specialised care to the primary level—effects on the Quadruple Aim and cost-effectiveness: a systematic review	Systematic Review	BMC Health Services Research	2024	3.0	Health Care Sciences & Services	BMC	Finland	Yes	CRD42022325232	No	NA	No	NA	Not Updated - Ongoing	2024-01-02	2022-05-10	602
10.1186/s12913-022-08345-z	Effectiveness comparison of inpatient vs. outpatient pulmonary rehabilitation: a systematic review	Systematic Review	BMC Health Services Research	2024	3.0	Health Care Sciences & Services	BMC	France	No	CRD42020166546	No	NA	Yes	Protocol URL	Updated - Completed and Published	2022-08-12	2020-04-28	836
10.2147/JMDH.S319727	Effectiveness and Safety Profile of Alternative Tobacco and Nicotine Products for Smoking Reduction and Cessation: A Systematic Review	Systematic Review	Journal of Multidisciplinary Healthcare	2024	2.4	Health Care Sciences & Services	Dove Medical Press Ltd	Indonesia	Yes	CRD42020205830	No	NA	No	NA	Not Updated - Ongoing	2021-07-23	2020-09-25	301
10.1136/bmjspcare-2022-003642	Global quality of life in breast cancer: systematic review and meta-analysis	Systematic Review + Meta-analysis	BMJ Supportive & Palliative Care	2024	1.8	Health Care Sciences & Services	BMJ Publishing Group	Iran	No	CRD42022309791	No	NA	Yes	Protocol URL	Not Updated - Ongoing	2022-06-16	2022-03-12	96
10.1186/s12874-021-01430-7	Satisfaction and experience with colorectal cancer screening: a systematic review of validated patient reported outcome measures	Systematic Review	BMC Medical Research Methodology	2024	3.4	Health Care Sciences & Services	BMC	Spain	Yes	CRD42019118527	No	NA	No	NA	Not Updated - Ongoing	2021-10-27	2019-02-15	985
10.1186/s12913-023-09536-y	Ethnic minority women's experiences of accessing antenatal care in high income European countries: a systematic review	Systematic Review	BMC Health Services Research	2024	3.0	Health Care Sciences & Services	BMC	United Kingdom	Yes	CRD42021238115	No	NA	Yes	Protocol URL	Not Updated - Ongoing	2023-06-10	2021-02-22	838
10.3310/DFWT3873	Thromboprophylaxis during pregnancy and the puerperium: a systematic review and economic evaluation to estimate the value of future research	Systematic Review	Health Technology Assessment	2024	4.0	Health Care Sciences & Services	NIHR Journals Library	United Kingdom	Yes	CRD42020221094	No	NA	No	NA	Updated - Completed and Published	2024-03-01	2020-11-27	1190
10.3310/gk5221	Ablative and non-surgical therapies for early and very early hepatocellular carcinoma: a systematic review and network meta-analysis	Systematic Review + Meta-analysis	Health Technology Assessment	2024	4.0	Health Care Sciences & Services	NIHR Journals Library	United Kingdom	Yes	CRD42020221357	No	NA	No	NA	Updated - Completed and Published	2023-12-01	2020-11-18	1108
10.3310/PLFG4210	MRI software and cognitive fusion biopsies in people with suspected prostate cancer: a systematic review. network meta-analysis and cost-effectiveness analysis	Systematic Review + Network Meta-analysis	Health Technology Assessment	2024	4.0	Health Care Sciences & Services	NIHR Journals Library	United Kingdom	Yes	CRD42022329259	No	NA	No	NA	Updated - Completed and Published	2024-10-01	2022-05-09	876
10.2196/37547	Accuracy and Precision of Consumer-Grade Wearable Activity Monitors for Assessing Time Spent in Sedentary Behavior in Children and Adolescents: Systematic Review	Systematic Review	JMIR mHealth and uHealth	2024	6.2	Health Care Sciences & Services Medical Informatics	JMIR Publications, Inc	Croatia	No	CRD42021251922	No	NA	Yes	Protocol URL	Updated - Completed and Published	2022-08-09	2021-07-02	403
10.2196/27A694	The Accuracy of Artificial Intelligence in the Endoscopic Diagnosis of Early Gastric Cancer: Pooled Analysis Study	Systematic Review + Meta-analysis	Journal of Medical Internet Research	2024	6.0	Health Care Sciences & Services Medical Informatics	JMIR Publications, Inc	Taiwan	No	CRD42020193223	No	NA	Yes	Protocol URL	Not Updated - Ongoing	2022-05-16	2020-07-19	666
10.2196/41900	Addressing Preconception Behavior Change Through Mobile Phone Apps: Systematic Review and Meta-analysis.	Systematic Review + Meta-analysis	Journal of Medical Internet Research	2024	6.0	Health Care Sciences & Services Medical Informatics	JMIR Publications Inc	Australia	Yes	CRD42017065903	No	NA	No	NA	Not Updated - Ongoing	2023-04-19	2017-06-07	2142
10.2196/27165	The Use of Head-Worn Displays for Vital Sign Monitoring in Critical and Acute Care: Systematic Review	Systematic Review	JMIR mHealth and uHealth	2024	6.2	Health Care Sciences & Services Medical Informatics	JMIR Publications Inc	Australia	Yes	CRD42019119875	No	NA	Yes	Protocol URL	Not Updated - Completed but not Published	2021-05-11	2019-08-14	636
10.2196/39076	Effectiveness of Telerehabilitation Interventions for Self-management of Tinnitus: Systematic Review	Systematic Review	Journal of Medical Internet Research	2024	6.0	Health Care Sciences & Services Medical Informatics	JMIR Publications Inc	Belgium	Yes	CRD 42021285450	No	NA	No	NA	Not Updated - Ongoing	2023-02-09	2021-11-15	451
10.2196/56227	Behavioral Therapy-Based Digital Interventions for Treating Osteoarthritis: Systematic Review and Meta-Analysis	Systematic Review + Meta-analysis	Journal of Medical Internet Research	2024	6.0	Health Care Sciences & Services Medical Informatics	JMIR Publications Inc	China	Yes	CRD42023430716	No	NA	Yes	Protocol URL	Not Updated - Ongoing	2025-03-19	2023-06-09	649
10.2196/43242	The Effectiveness of Smartphone App-Based Interventions for Assisting Smoking Cessation: Systematic Review and Meta-analysis	Systematic Review + Meta-analysis	Journal of Medical Internet Research	2024	6.0	Health Care Sciences & Services Medical Informatics	JMIR Publications Inc	China	No	CRD42021267615	No	NA	No	NA	Updated - Completed and Published	2023-04-20	2021-08-13	615
10.2196/64576	The Efficacy of Virtual Reality on the Rehabilitation of Musculoskeletal Diseases: Umbrella Review	Umbrella Review	Journal of Medical Internet Research	2024	6.0	Health Care Sciences & Services Medical Informatics	JMIR Publications, Inc	China	Yes	CRD42024538469	No	NA	Yes	Protocol URL	Not Updated - Completed but not Published	2025-04-25	2024-05-01	359
10.2196/59285	The Uses and Experiences of Synchronous CommunicationTechnology for Home-Dwelling Older Adults in a Home CareServices Context:Qualitative Systematic Review	Systematic Review	Journal of Medical Internet Research	2024	6.0	Health Care Sciences & Services Medical Informatics	JMIR Publications Inc	Norway	Yes	CRD42023414243	No	NA	Yes	Protocol URL	Updated - Completed and Published	2024-11-22	2023-04-15	587
10.1371/journal.pdig.0000317	Digital solutions to follow up on discharged new parents—A systematic literature review	Systematic Review	PLOS Digital Health	2024	7.7	Health Care Sciences & Services Medical Informatics	Public Library Science	Norway	No	CRD42021236912	No	NA	No	NA	Updated - Completed and Published	2023-08-23	2021-03-18	888
10.2196/58338	Challenges and Opportunities for Data Sharing Related to Artificial Intelligence Tools in Health Care in Low- and Middle-Income Countries: Systematic Review and Case Study From Thailand	Systematic Review	Journal of Medical Internet Research	2024	6.0	Health Care Sciences & Services Medical Informatics	JMIR Publications, Inc	Singapore	Yes	CRD42022360644	No	NA	Yes	Protocol URL	Not Updated - Ongoing	2025-02-04	2022-09-27	861
10.2196/41649	Effectiveness of eHealth Interventions Promoting Physical Activity in Children and Adolescents: Systematic Review and Meta-Analysis	Systematic Review + Meta-analysis	Journal of Medical Internet Research	2024	6.0	Health Care Sciences & Services Medical Informatics	JMIR Publications Inc	Spain	Yes	CRD42020211020	Yes	Journal of Medical Internet Research	Yes	Protocol URL	Not Updated - Ongoing	2024-02-21	2020-10-25	1214
10.1038/s41746-024-01326-y	Systematic review to understand users perspectives on AI-enabled decision aids to inform shared decision making	Systematic Review	NPJ Digital Medicine	2024	15.1	Health Care Sciences & Services Medical Informatics	Nature Portfolio	United Kingdom	Yes	CRD42020220320	No	NA	No	NA	Not Updated - Ongoing	2024-11-21	2020-11-20	1462
10.2196/17849	Health Equity in the Effectiveness of Web-Based Health Interventions for the Self-Care of People With Chronic Health Conditions: Systematic Review	Systematic Review	Journal of Medical Internet Research	2024	6.0	Health Care Sciences & Services Medical Informatics	JMIR Publications, Inc	United Kingdom	Yes	CRD42017056163	No	NA	Yes	Protocol URL	Not Updated - Completed but not Published	2020-06-05	2017-03-06	1187
10.2196/37234	Behavior Change Techniques in Digital Health Interventions for Midlife Women: Systematic Review	Systematic Review	JMIR mHealth and uHealth	2024	6.2	Health Care Sciences & Services Medical Informatics	JMIR Publications Inc	United Kingdom	No	CRD42021259246	No	NA	Yes	Protocol URL	Updated - Completed and Published	2022-11-09	2021-06-09	518
10.2196/67507	Digital Health Interventions to Prevent Type 2 Diabetes Mellitus: Systematic Review	Systematic Review	Journal of Medical Internet Research	2024	6.0	Health Care Sciences & Services Medical Informations	JMIR Publications, Inc	Australia	Yes	CRD42024512690	No	NA	Yes	Protocol URL	Not Updated - Completed but not Published	2025-04-25	2024-03-15	406
10.2196/48166	Effectiveness of Digital Health Literacy Interventions in Older Adults: Single-Arm Meta-Analysis	Systematic Review + Meta-analysis	Journal of Medical Internet Research	2024	6.0	Health Care Sciences & Services Medical Informations	JMIR Publications, Inc	China	Yes	CRD42023410204	No	NA	Yes	Protocol URL	Not Updated - Ongoing	2023-06-28	2023-04-01	88
10.2196/60807	Performance of ChatGPT Across Different Versions in Medical Licensing Examinations Worldwide: Systematic Review and Meta-Analysis	Systematic Review + Meta-analysis	Journal of Medical Internet Research	2024	6.0	Health Care Sciences & Services Medical Informations	JMIR Publications, Inc	Japan	Yes	CRD42024506687	No	NA	Yes	Protocol URL	Not Updated - Ongoing	2024-07-25	2024-02-12	164
10.1007/s11606-022-07872-z	Effects of Health Information Exchanges in the Adult Inpatient Setting: a Systematic Review	Systematic Review	Journal of General Internal Medicine	2024	4.2	Health Care Sciences & Services Medicine, General & Internal	Springer	United States	Yes	CRD42021274049	No	NA	Yes	Protocol URL	Not Updated - Ongoing	2022-11-14	2021-09-29	411
10.3310/hta25350	Modelling tool to support decision-making in the NHS Health Check programme: workshops. systematic review and co-production with users.	Systematic Review	Health Technology Assessment	2024	4.0	Health Care Sciences & Services	NIHR Journals Library	Ukraine	Yes	CRD42019132087	No	NA	No	NA	Not Updated - Ongoing	2021-06-01	2019-04-15	778
10.3310/hta25730	Improving continence in children and young people with neurodisability: a systematic review and survey	Systematic Review	Health Technology Assessment	2024	4.0	Health Care Sciences & Services	NIHR Journals Library	United Kingdom	Yes	CRD42018100572	No	NA	No	NA	Not Updated - Completed but not Published	2021-12-01	2018-06-18	1262
10.1186/s12961-022-00937-9	Tools for assessing health research partnership outcomes and impacts: a systematic review	Systematic Review	Health Research Policy and Systems	2024	3.2	Health Policy & Services	BMC	Canada	Yes	CRD42021137932	No	NA	Yes	Protocol URL	Not Updated - Ongoing	2023-01-05	2021-05-13	602
10.2147/rmhp.s291584	Effects of vitamin D on COVID-19 Infection and Prognosis: A systematic Review	Systematic Review	Risk Management and Healthcare Policy	2024	2.0	Health Policy & Services Health Care Sciences & Services	Dove Medical Press Ltd	Ethiopia	No	CRD42020201283	No	NA	No	NA	Not Updated - Ongoing	2021-01-07	2020-08-05	155
10.1186/s12904-024-01524-1	Advance directives in amyotrophic lateral sclerosis - a systematic review and meta-analysis	Systematic Review + Meta-analysis	BMC Palliative Care	2024	3.0	Health Policy & Services Health Care Sciences & Services	BMC	Germany	Yes	CRD42021248040	No	NA	No	NA	Not Updated - Ongoing	2024-07-29	2021-06-07	1148
10.3390/healthcare11101427	Combined Effects of Diet and Physical Activity on Inflammatory Joint Disease: A Systematic Review and Meta-Analysis	Systematic Review + Meta-analysis	Healthcare	2024	2.7	Health Policy & Services Health Care Sciences & Services	MDPI	Greece	No	CRD42022370993	No	NA	No	NA	NR	2023-05-15	2022-11-07	189
10.3390/healthcare10112164	Application of Artificial Intelligence in Screening for Adverse Perinatal Outcomes-A Systematic Review	Systematic Review	Healthcare	2024	2.7	Health Policy & Services Health Care Sciences & Services	MDPI	Poland	No	CRD42020178944	Yes	Medicine	No	NA	Updated - Completed and Published	2022-10-29	2020-04-23	919
10.1186/s12960-023-00879-5	Professional care workforce: a rapid review of evidence supporting methods of recruitment. retention. safety. and education	Systematic Review	Human Resources for Health	2024	4.3	Health Policy & Services Industrial Relations & Labor	BMC	Australia	Yes	CRD42022371721	No	NA	Yes	Protocol URL	Updated - Completed and Published	2023-12-13	2022-11-14	394
10.1177/20406207211032433	Clinical features of DDX41 mutation-related diseases: a systematic review with individual patient data	Systematic Review	Therapeutic Advances in Hematology	2024	3.1	Hematology	Sage Publications Ltd	China	Yes	CRD42021228886	No	NA	No	NA	Updated - Completed and Published	2021-07-16	2021-01-27	170
10.1080/09537104.2020.1786039	Efficacy and safety of short-term 1-3 months versus standard 12 months dual antiplatelet therapy in patients undergoing percutaneous coronary intervention: a meta-analysis of randomized clinical trials	Systematic Review + Meta-analysis	Platelets	2024	2.6	Hematology Cell Biology	Taylor & Francis Inc	China	Yes	CRD42020153881)	No	NA	No	NA	Not Updated - Ongoing	2020-07-05	2020-04-28	68
10.1016/j.thromres.2022.05.004	Incidence and prevalence of venous thromboembolism in chronic liver disease: A systematic review and meta-analysis	Systematic Review + Meta-analysis	Thrombosis Research	2024	3.4	Hematology Peripheral Disease	Pergamon-Elsevier Science Ltd	United Kingdom	Yes	CRD42021239117	No	NA	No	NA	Not Updated - Ongoing	2022-05-17	2021-02-25	446
10.1016/j.rpth.2022.100008	Quality of life in children and adolescents with hemophilia A: A systematic review and meta-analysis	Systematic Review + Meta-analysis	Research and Practice in Thrombosis and Haemostasis	2024	3.4	Hematology Peripheral Vascular Disease	Elsevier	Brazil	Yes	CRD42021235453	No	NA	No	NA	Updated - Completed and Published	2022-12-08	2021-03-07	641
10.1111/micc.12891	Microcirculatory Perfusion Disturbances During Veno-Arterial Extracorporeal Membrane Oxygenation: A Systematic Review	Systematic Review	Microcirculation	2024	2.0	Hematology Peripheral Vascular Disease	Wiley	The Netherlands	Yes	CRD42021243930	No	NA	No	NA	Updated - Completed and Published	2024-10-10	2021-04-19	1270
10.1016/j.jtct.2021.05.016	Outcomes of Allogeneic Hematopoietic Cell Transplantation in Patients With Myelofibrosis-A Systematic Review and Meta-Analysis	Systematic Review + Meta-analysis	Transplantation and Cellular Therapy	2024	4.4	Hematology Transplantation Immunology	Elsevier Science Inc	United States	Yes	CRD42020188706	No	NA	No	NA	Updated - Completed and Published	2021-05-28	2020-07-08	324
10.1016/j.rpth.2024.102501	Safety and efficacy of anticoagulant treatment in patients with ovarian vein thrombosis: a systematic review and meta-analysis of observational studies	Systematic Review + Meta-analysis	Research and Practice in Thrombosis and Haemostasis	2024	3.4	Hematology Peripheral Vascular Disease	Elsevier	Malta	No	CRD42021270883	No	NA	No	NA	Updated - Completed and Published	2024-07-01	2021-08-29	1037
10.1177/17479541251315667	Accumulated training load between football players exposed to different playing times: A systematic review	Systematic Review	International Journal of Sports Science & Coaching	2024	2.1	Hospitality, Leisure, Sport & Tourism Psychology, Applied	Sage Publications Ltd	Portugal	No	CRD42023473037	No	NA	No	NA	Not Updated - Ongoing	2025-02-21	2022-11-02	842
10.1016/j.jshs.2021.08.004	Immediate effect of high-intensity exercise on brain-derived neurotrophic factor in healthy young adults: A systematic review and meta-analysis	Systematic Review + Meta-analysis	Journal of Sport and Health Science	2024	10.3	Hospitality, Leisure, Sport & Tourism Sport Sciences	Shanghai Univ Sport	Spain	No	CRD42020221047	No	NA	No	NA	Updated - Completed and Published	2021-09-01	2020-12-17	258
10.3389/fimmu.2024.1438302	Circulating cell adhesion molecules in systemic sclerosis: a systematic review and meta-analysis	Systematic Review + Meta-analysis	Frontiers in Immunology	2024	5.9	Immunology	Frontiers Media SA	Australia	No	CRD42024549710	No	NA	No	NA	Not Updated - Ongoing	2024-08-21	2024-06-02	80
10.3389/fimmu.2024.1366954	Is there any association between the presence of biomarkers and apical periodontitis? A systematic review	Systematic Review	Frontiers in Immunology	2024	5.9	Immunology	Frontiers Media SA	Brazil	No	CRD42023493959	No	NA	No	NA	Not Updated - Ongoing	2024-05-22	2023-12-26	148
10.3389/fimmu.2022.956533	The association between antibiotic use and outcomes of HCC patients treated with immune checkpoint inhibitors	Narrative Review	Frontiers in Immunology	2024	5.9	Immunology	Frontiers Media SA	China	Yes	CRD42022311948	No	NA	No	NA	Not Updated - Ongoing	2022-08-17	2022-03-22	148
10.3389/fimmu.2024.1474343	Abscopal effect of focused ultrasound combined immunotherapy in animal solid tumor model: a systematic reviews and meta-analysis	Systematic Review + Meta-analysis	Frontiers in Immunology	2024	5.9	Immunology	Frontiers Media SA	China	Yes	CRD42023460710	No	NA	No	NA	Not Updated - Ongoing	2024-12-13	2023-09-19	451
10.3389/fimmu.2025.1538969	Assessing the impact of probiotics on immunotherapy effectiveness and antibiotic-mediated resistance in cancer: a systematic review and meta-analysis	Systematic Review + Meta-analysis	Frontiers in Immunology	2024	5.9	Immunology	Frontiers Media SA	China	Yes	CRD42024579047	No	NA	Yes	Protocol URL	Not Updated - Ongoing	2025-03-21	2024-08-24	209
10.3389/fimmu.2025.1547888	The effect of co-administration of vitamin E and C supplements on plasma oxidative stress biomarkers and antioxidant capacity: a GRADE-assessed systematic review and meta-analysis of randomized controlled trials with meta-regression	Systematic Review + Meta-analysis	Frontiers in Immunology	2024	5.9	Immunology	Frontiers Media SA	Iran	Yes	CRD42024590197	No	NA	No	NA	Not Updated - Ongoing	2025-07-15	2024-09-01	317
10.1016/j.autrev.2025.103822	Coffee consumption and risk of multiple sclerosis: A systematic review and meta-analysis	Systematic Review + Meta-analysis	Autoimmunity Reviews	2024	8.3	Immunology	Elsevier	Iran	Yes	CRD42023484298	No	NA	No	NA	Not Updated - Ongoing	2025-04-24	2023-11-30	511
10.3389/fimmu.2021.706432	Serum C-Reactive Protein and Periodontitis: A Systematic Review and Meta-Analysis	Systematic Review + Meta-analysis	Frontiers in Immunology	2024	5.9	Immunology	Frontiers Media SA	Portugal	Yes	CRD42020167454	No	NA	No	NA	Not Updated - Ongoing	2021-07-28	2020-02-27	517
10.3389/fimmu.2022.874064	Aberrant IL-17 Levels in Rodent Models of Autism Spectrum Disorder: A Systematic Review	Systematic Review	Frontiers in Immunology	2024	5.9	Immunology	Frontiers Media SA	United Kingdom	Yes	CRD42022306558	No	NA	No	NA	Not Updated - Ongoing	2022-06-10	2020-03-08	824
10.1002/jia2.2591	Frameworks and measures for HIV-related internalized stigma. stigma and discrimination in healthcare and in laws and policies: a systematic review.	Systematic Review	Journal of the International AIDS Society	2024	4.9	Immunology Infectious Diseases	John Wiley & Sons Ltd	United States	Yes	CRD42021249348	No	NA	No	NA	Not Updated - Ongoing	2022-07-12	2021-05-16	422
10.1186/s12879-022-07241-5	The prevalence of liver abnormalities in humans due to Schistosoma japonicum by ultrasonography in China: a meta-analysis.	Systematic Review + Meta-analysis	BMC Infectious Diseases	2024	3.0	Infectious Diseases	BMC	China	Yes	CRD42021232982	No	NA	No	NA	Not Updated - Ongoing	2022-03-08	2021-02-24	377
10.1016/j.ijid.2025.107889	Point-of-care testing reduces antibiotic prescribing in acute exacerbations of chronic obstructive pulmonary disease: A systematic review and meta-analysis	Systematic Review + Meta-analysis	International Journal of Infectious Diseases	2024	4.3	Infectious Diseases	Elsevier Sci Ltd	China	No	CRD42024555847	No	NA	No	NA	Not Updated - Ongoing	2025-03-19	2024-06-18	274
10.1016/j.ijid.2023.01.001	Carbapenem-sparing beta-lactam/beta-lactamase inhibitors versus carbapenems for bloodstream infections caused by extended-spectrum beta-lactamase-producing Enterobacteriaceae: a systematic review and meta-analysis	Systematic Review + Meta-analysis	International Journal of Infectious Diseases	2024	4.3	Infectious Diseases	Elsevier Sci Ltd	China	Yes	CRD42022316011	No	NA	No	NA	Not Updated - Ongoing	2023-01-06	2022-04-10	271
10.1186/s12879-022-07838-w	Prevalence of hepatotoxicity among HIV-infected patients in Ethiopia: a systematic review and meta-analysis	Systematic Review + Meta-analysis	BMC Infectious Diseases	2024	3.0	Infectious Diseases	BMC	Ethiopia	No	CRD42022334704	No	NA	No	NA	Not Updated - Ongoing	2022-11-09	2022-06-03	159
10.1016/S1473-3099(20)30593-4	Accuracy of HBeAg to identify pregnant women at risk of transmitting hepatitis B virus to their neonates: a systematic review and meta-analysis	Systematic Review + Meta-analysis	Lancet Infectious Diseases	2024	31.0	Infectious Diseases	Elsevier Sci Ltd	France	Yes	CRD42019138227	No	NA	No	NA	Updated - Completed and Published	2020-08-14	2019-08-19	361
10.2807/1560-7917	Risk of Guillain–Barré syndrome after vaccination against human papillomavirus: a systematic review and meta-analysis. 1 January 2000 to 4 April 2020	Systematic Review + Meta-analysis	Eurosurveillance	2024	7.8	Infectious Diseases	Eur Centre Dis Prevention & Control	Germany	Yes	CRD42019123533	No	NA	No	NA	Not Updated - Ongoing	2022-01-27	2019-04-11	1022
10.1186/s12879-025-10941-3	Prevalence and risk factors of anemia among people living with HIV/AIDS in Southeast Asia: a systematic review and meta-analysis	Systematic Review + Meta-analysis	BMC Infectious Diseases	2024	3.0	Infectious Diseases	BMC	India	No	CRD42024610328	No	NA	No	NA	Not Updated - Completed but not Published	2025-04-17	2024-11-16	152
10.1007/s40121-024-00999-y	Ceftazidime-Avibactam in the Treatment of Patients with Bacteremia or Nosocomial Pneumonia: A Systematic Review and Meta-analysis	Systematic Review + Meta-analysis	Infectious Diseases and Therapy	2024	5.3	Infectious Diseases	Springer London Ltd	India	Yes	CRD42022362856	No	NA	Yes	Protocol URL	Updated - Completed and Published	2024-05-31	2022-10-06	603
10.1186/s12879-024-09468-w	Safety and Efficacy of Camostat Mesylate for Covid-19: a systematic review and Meta-analysis of Randomized controlled trials	Systematic Review + Meta-analysis	BMC Infectious Diseases	2024	3.0	Infectious Diseases	BMC	Pakistan	No	CRD42023439633	No	NA	No	NA	Not Updated - Ongoing	2024-07-19	2023-07-10	375
10.1016/s1473-3099(22)00811-8	Incidence of infection with multidrug-resistant Gram-negative bacteria and vancomycin-resistant enterococci in carriers: a systematic review and meta-regression analysis	Systematic Review	Lancet Infectious Diseases	2024	31.0	Infectious Diseases	Elsevier Sci Ltd	The Netherlands	Yes	CRD42020222415	No	NA	No	NA	Updated - Completed and Published	2023-01-30	2020-12-27	764
10.1016/S1473-3099(25)00219-1	The impact of sulfadoxine–pyrimethamine resistance on the effectiveness of intermittent preventive treatment for the prevention of malaria in pregnancy in Africa: an updated systematic review and meta-analysis.	Systematic Review + Meta-analysis	Infectious Diseases	2024	2.3	Infectious Diseases	Taylor & Francis Ltd	United Kingdom	Yes	CRD42021250359	No	NA	No	NA	Not Updated - Ongoing	2025-07-14	2021-05-14	1522
10.1186/s12879-023-08772-1	Accuracy of the direct agglutination test for diagnosis of visceral leishmaniasis: a systematic review and meta-analysis	Systematic Review + Meta-analysis	BMC Infectious Diseases	2024	3.0	Infectious Diseases	BMC	United Kingdom	Yes	CRD42021240830	No	NA	No	NA	Not Updated - Ongoing	2023-11-09	2021-04-19	934
10.1016/j.imr.2023.101003	Acupuncture for endometriosis: A systematic review and meta-analysis	Systematic Review + Meta-analysis	Integrative Medicine Research	2024	3.0	Integrative & Complementary Medicine	Elsevier	Australia	No	CRD42023408700	No	NA	No	NA	Not Updated - Ongoing	2023-10-28	2023-04-02	209
10.1016/j.eujim.2024.102331	Evaluation of the effects of Bauhinia forficata as an adjuvant in the treatment of type 2 diabetes mellitus: Systematic review and meta-analysis	Systematic Review + Meta-analysis	European Journal of Integrative Medicine	2024	1.7	Integrative & Complementary Medicine	Elsevier Science Inc	Brazil	No	CRD42022370143	No	NA	No	NA	Updated - Completed and Published	2024-01-05	2022-11-04	427
10.1016/j.wjam.2022.02.001	Acupuncture for chronic rhinosinusitis and related postoperative pain: A systematic review and network meta-analysis	Systematic Review + Meta-analysis	World Journal of Acupuncture-Moxibustion	2024	1.3	Integrative & Complementary Medicine	Keai Publishing Ltd	China	No	CRD42021246103	No	NA	No	NA	Not Updated - Ongoing	2022-02-13	2021-04-19	300
10.1016/j.eujim.2024.102332	Acupuncture for Parkinson's disease-related constipation: A systematic review and meta-analysis	Systematic Review	European Journal of Integrative Medicine	2024	1.7	Integrative & Complementary Medicine	Elsevier Science Inc	China	Yes	CRD42023422102	No	NA	No	NA	Not Updated - Ongoing	2024-01-06	2023-05-08	243
10.1016/j.eujim.2024.102355	Acupuncture for cyclic and noncyclic breast pain in women: A systematic review and meta-analysis of randomized controlled trials	Systematic Review + Meta-analysis	European Journal of Integrative Medicine	2024	1.7	Integrative & Complementary Medicine	Elsevier Science Inc	China	No	CRD42020220134	No	NA	No	NA	Not Updated - Ongoing	2024-03-15	2020-12-25	1176
10.1016/j.eujim.2024.102330	Acupuncture for HIV/AIDs and its complications: A systematic review and meta-analysis	Systematic Review + Meta-analysis	European Journal of Integrative Medicine	2024	1.7	Integrative & Complementary Medicine	Elsevier Science Inc	China	No	CRD42020214490	No	NA	No	NA	Not Updated - Ongoing	2024-01-03	2022-11-11	418
10.1016/j.eujim.2020.101112	Acupuncture and related techniques for postoperative pain after hemorrhoidectomy: A systematic review and network meta-analysis	Systematic Review + Meta-analysis	European Journal of Integrative Medicine	2024	1.7	Integrative & Complementary Medicine	Elsevier Science Inc	China	Yes	CRD42018115558	No	NA	No	NA	Not Updated - Ongoing	2020-03-28	2018-12-20	464
10.1177/09645284221146199	Effect of acupuncture on brain functional networks in patients with mild cognitive impairment: an activation likelihood estimation meta-analysis	Systematic Review + Meta-analysis	Acupuncture in Medicine	2024	2.6	Integrative & Complementary Medicine	Sage Publications Ltd	China	Yes	CRD42022301056	No	NA	No	NA	Updated - Completed and Published	2023-02-15	2022-02-03	377
10.1186/s12906-020-03097-x	Oral herbal medicine for women with intrahepatic cholestasis in pregnancy: a systematic review of randomized controlled trials	Systematic Review	BMC Complementary Medicine and Therapies	2024	3.4	Integrative & Complementary Medicine	BMC	China	Yes	CRD42018096013	No	NA	No	NA	Not Updated - Ongoing	2020-10-07	2018-05-31	860
10.1016/j.ctim.2024.103076	Acupuncture for migraine: A systematic review and meta-regression of randomized controlled trials	Systematic Review	Complementary Therapies in Medicine	2024	3.5	Integrative & Complementary Medicine	Churchill Livingstone	China	No	CRD42023400493	No	NA	No	NA	Not Updated - Ongoing	2024-09-05	2023-02-28	555
10.1016/j.ctim.2023.102993	Effects of breathing exercises on low back pain in clinical: A systematic review and meta-analysis	Systematic Review + Meta-analysis	Complementary Therapies In Medicine	2024	3.5	Integrative & Complementary Medicine	Churchill Livingstone	China	No	CRD42022345561	No	NA	No	NA	Not Updated - Ongoing	2023-10-10	2022-10-02	373
10.1016/j.ctim.2023.102995	The optimal exercise parameters of Tai Chi on the effect of glucose and lipid metabolism in patients with type 2 diabetes mellitus: A meta-analysis	Systematic Review + Meta-analysis	Complementary Therapies In Medicine	2024	3.5	Integrative & Complementary Medicine	Churchill Livingstone	China	Yes	CRD42023395282	No	NA	No	NA	Not Updated - Ongoing	2023-10-17	2023-02-09	250
10.1016/j.hermed.2023.100679	Effect of propolis supplementation on oxidative stress markers: A systematic review of randomized controlled trials	Systematic Review	Journal of Herbal Medicine	2024	1.9	Integrative & Complementary Medicine	Elsevier Gmbh	Iran	Yes	CRD42020203354	No	NA	No	NA	Not Updated - Ongoing	2023-05-26	2020-09-08	990
10.1016/j.imr.2020.02.003	Acupuncture for in vitro fertilization in women with poor ovarian response: a systematic review	Systematic Review	Integrative Medicine Research	2024	3.0	Integrative & Complementary Medicine	Elsevier	Republic of Korea	Yes	CRD42018087813	No	NA	No	NA	Updated - Completed and Published	2020-02-27	2018-02-07	750
10.1089/acu.2020.1431	Electrical Stimulation of PC 6 to Control Chemotherapy-Induced Nausea and Vomiting in Patients with Cancer: A Systematic Review and Meta-Analysis	Systematic Review + Meta-analysis	Medical Acupuncture	2024	0.9	Integrative & Complementary Medicine	Mary Ann Liebert, Inc	Brazil	No	CRD42018087753	No	NA	No	NA	Not Updated - Ongoing	2021-02-16	2018-07-30	932
10.1080/17549507.2020.1762000	Communicating simply. but not too simply: Reporting of participants and speech and language interventions for aphasia after stroke	Systematic Review	International Journal of Speech-Language Pathology	2024	1.9	Linguistics Rehabilitation Audiology & Speech-Language Pathology	Taylor & Francis Ltd	United Kingdom	Yes	CRD42018110947	No	NA	No	NA	Updated - Completed and Published	2020-07-19	2018-09-27	661
10.1186/s12911-025-02990-0	Applications of machine learning approaches for pediatric asthma exacerbation management: a systematic review	Systematic Review	BMC Medical Informatics and Decision Making	2024	3.8	Medical Informatics	BMC	China	Yes	CRD42024559232	No	NA	No	NA	Not Updated - Ongoing	2025-04-18	2024-06-28	294
10.1186/s12911-023-02256-7	The accuracy of artificial intelligence in predicting COVID-19 patient mortality: a systematic review and meta-analysis	Systematic Review + Meta-analysis	BMC Medical Informatics and Decision Making	2024	3.8	Medical Informatics	BMC	China	Yes	CRD42022315158	No	NA	No	NA	Not Updated - Ongoing	2023-08-09	2022-03-07	520
10.1186/s12911-025-02869-0	Accuracy of artificial intelligence algorithms in predicting acute respiratory distress syndrome: a systematic review and meta-analysis	Systematic Review + Meta-analysis	BMC Medical Informatics and Decision Making	2024	4.8	Medical Informatics	BMC	China	Yes	CRD42023491546	No	NA	No	NA	Not Updated - Ongoing	2025-01-28	2023-12-19	406
10.2196/35293	Comparison of Severity of Illness Scores and Artificial Intelligence Models That Are Predictive of Intensive Care Unit Mortality: Meta-analysis and Review of the Literature	Systematic Review + Meta-analysis	JMIR Medical Informatics	2024	3.8	Medical Informatics	JMIR Publications Inc	United States	Yes	CRD42021203871	No	NA	No	NA	Not Updated - Ongoing	2021-11-29	2021-01-14	319
10.1016/j.artmed.2025.103137	Are AI-based surveillance systems for healthcare-associated infections ready for clinical practice? A systematic review and meta-analysis	Systematic Review + Meta-analysis	Artificial Intelligence in Medicine	2024	6.2	Medical Informatics Computer Science, Artificial Intelligence Engineering, Biomedical	Elsevier	Italy	Yes	CRD42024524497	No	NA	Yes	Protocol URL	Not Updated - Completed but not Published	2025-04-22	2024-04-01	386
10.1097/MD.0000000000020899	Healthcare access for autistic adults A systematic review	Systematic Review	Medicine	2024	1.4	Medicine, General & Internal	Lippincott Williams & Wilkins	Australia	No	CRD42018116093	Yes	Medicine	No	NA	Not Updated - Completed but not Published	2020-07-17	2018-12-03	592
10.1016/j.eclinm.2021.101266	Interventions to reduce suicidal thoughts and behaviours among people in contact with the criminal justice system: A global systematic review	Systematic Review	EClinicalMedicine	2024	10.0	Medicine, General & Internal	Elsevier	Australia	Yes	CRD42020185989	No	NA	No	NA	Not Updated - Ongoing	2022-01-14	2020-07-05	558
10.1136/bmjopen-2020-040753	Activities outside of the care setting for people with dementia: a systematic review	Systematic Review	BMJ Open	2024	2.3	Medicine, General & Internal	BMJ Publishing Group	Australia	Yes	CRD42020166518	No	NA	No	NA	Updated - Completed and Published	2020-08-04	2020-04-28	98
10.1136/bmj-2022-072962	Comparative effectiveness and safety of analgesic medicines for adults with acute non-specific low back pain: systematic review and network meta-analysis	Systematic Review + Network Meta-analysis	BMJ - British Medical Journal	2024	42.7	Medicine, General & Internal	British Med Journal Publ Group	Australia	Yes	CRD42019145257	Yes	BMC	No	NA	Updated - Completed and Published	2023-02-22	2019-10-21	1220
10.1371/journal.pmed.1003606	Cost-effectiveness evidence of mental health prevention and promotion interventions: A systematic review of economic evaluationsAU	Systematic Review	PLoS Medicine	2024	9.9	Medicine, General & Internal	Public Library Science	Australia	Yes	CRD42019127778	No	NA	Yes	Protocol URL	Not Updated - Ongoing	2021-05-11	2019-04-09	763
10.1097/md.0000000000029499	ABCDE and ABCDEF care bundles: A systematic review of the implementation process in intensive care units	Systematic Review	Medicine	2024	1.4	Medicine, General & Internal	Lippincott Williams & Wilkins	Brazil	Yes	CRD42019121307	No	NA	No	NA	Not Updated - Ongoing	2022-05-05	2019-01-28	1193
10.1590/1516-3180.2022.0476.27022023	Photodynamic therapy for infected foot ulcers in people with diabetes mellitus: a systematic review.	Systematic Review	São Paulo Medical Journal	2024	1.6	Medicine, General & Internal	Associacao Paulista Medicina	Brazil	No	CRD42020214187	No	NA	No	NA	Updated - Completed and Published	2023-05-12	2020-11-13	910
10.1136/bmjopen-2024-089243	Incidence of pressure injury in patients with moderate and severe traumatic brain injury: a systematic review	Systematic Review	BMJ Open	2024	2.3	Medicine, General & Internal	Bmj Publishing Group	Brazil	No	CRD42023428817	No	NA	No	NA	Not Updated - Completed but not Published	2024-12-15	2023-06-03	561
10.1136/bmjopen-2024-094455	Accuracy of machine learning and traditional statistical models in the prediction of postpartum haemorrhage: a systematic review	Systematic Review	BMJ Open	2024	2.3	Medicine, General & Internal	BMJ Publishing Group	Brazil	Yes	CRD42024521059	No	NA	No	NA	Not Updated - Ongoing	2025-02-03	2024-03-16	324
10.1016/j.clinsp.2025.100602	Pharmacological treatment of antidepressant-induced sexual dysfunction in women: A systematic review and meta-analysis of randomized clinical trials	Systematic Review + Meta-analysis	Clinics	2024	2.4	Medicine, General & Internal	Elsevier Espana	Brazil	Yes	CRD42024496931	No	NA	No	NA	Updated - Completed and Published	2025-02-21	2024-01-20	398
10.3390/jcm11226865	COVID-19 Infection in Rheumatic Patients on Chronic Antimalarial Drugs: A Systematic Review and Meta-Analysis	Systematic Review + Meta-analysis	Journal of Clinical Medicine	2024	2.9	Medicine, General & Internal	MDPI	Brazil	No	CRD42022341678	No	NA	No	NA	Updated - Completed and Published	2022-11-21	2022-06-24	150
10.1136/bmjopen-2022-062734	Association of the COVID-19 pandemic on stroke admissions and treatment globally: a systematic review	Systematic Review	BMJ Open	2024	2.3	Medicine, General & Internal	BMJ Publishing Group	Canada	No	CRD42021248564	No	NA	No	NA	Not Updated - Ongoing	2023-03-29	2021-04-22	706
10.1136/bmjopen-2022-065426	White rice. brown rice and the risk of type 2 diabetes: a systematic review and meta-analysis	Systematic Review + Meta-analysis	BMJ Open	2024	2.3	Medicine, General & Internal	BMJ Publishing Group	Canada	No	CRD42020158466	No	NA	No	NA	Not Updated - Ongoing	2022-09-27	2020-04-28	882
10.1136/bmjopen-2020-040459	Measurement and prognosis of frail patients undergoing transcatheter aortic valve implantation: a systematic review and meta-analysis	Systematic Review + Meta-analysis	BMJ Open	2024	2.3	Medicine, General & Internal	Bmj Publishing Group	Canada	Yes	CRD42018090597	No	NA	No	NA	Updated - Completed and Published	2021-03-04	2018-03-14	1086
10.3389/fmed.2022.998623	Hair regrowth treatment efficacy and resistance in androgenetic alopecia: A systematic review and continuous Bayesian network meta-analysis	Systematic Review + Meta-analysis	Frontiers in Medicine	2024	3.0	Medicine, General & Internal	Frontiers Media SA	Canada	Yes	CRD42021268040	No	NA	Yes	Protocol URL	Updated - Completed and Published	2023-01-23	2021-08-27	514
10.1136/bmj.n972	Accuracy of the Hospital Anxiety and Depression Scale Depression subscale (HADS-D) to screen for major depression: systematic review and individual participant data meta-analysis	Systematic Review + Meta-analysis	BMJ - British Medical Journal	2024	42.7	Medicine, General & Internal	BMJ Publishing Group	Canada	Yes	CRD42015016761	No	NA	No	NA	Not Updated - Ongoing	2021-04-09	2015-02-13	2247
10.1136/bmj.n2183	Accuracy of the Patient Health Questionnaire-9 for screening to detect major depression: updated systematic review and individual participant data meta-analysis	Systematic Review + Meta-analysis	BMJ - British Medical Journal	2024	42.7	Medicine, General & Internal	BMJ Publishing Group	Canada	Yes	CRD42014010673	No	NA	No	NA	Not Updated - Ongoing	2021-10-05	2014-09-29	2563
10.1136/bmj.n532	Comparative efficacy of interventions for reducing symptoms of depression in people with dementia: systematic review and network meta-analysis	Systematic Review + Meta-analysis	BMJ - British Medical Journal	2024	42.7	Medicine, General & Internal	BMJ Publishing Group	Canada	Yes	CRD42017050130	Yes	Systematic Reviews	No	NA	Not Updated - Ongoing	2021-03-24	2017-02-09	1504
10.1136/bmj.m4022	Accuracy of the Edinburgh Postnatal Depression Scale (EPDS) for screening to detect major depression among pregnant and postpartum women: systematic review and meta-analysis of individual participant data	Systematic Review + Meta-analysis	BMJ - British Medical Journal	2024	42.7	Medicine, General & Internal	BMJ Publishing Group	Canada	Yes	CRD42015024785	No	NA	No	NA	Updated - Completed and Published	2020-09-10	2015-07-22	1877
10.1097/MD.0000000000034461	Clinical efficacy of botulinum toxin type A in the treatment of fasciitis pain: A systematic review and meta-analysis	Systematic Review	Medicine	2024	1.4	Medicine, General & Internal	Lippincott Williams & Wilkins	China	Yes	CRD42022382805	No	NA	No	NA	Not Updated - Ongoing	2023-07-28	2020-12-20	950
10.1097/MD.0000000000023306	Acupoint injection treatment for non-dialysis dependent chronic kidney disease A meta-analysis of randomized controlled trials	Systematic Review + Meta-analysis	Medicine	2024	1.4	Medicine, General & Internal	Lippincott Williams & Wilkins	China	No	CRD42020168143	No	NA	No	NA	Not Updated - Ongoing	2020-10-21	2020-04-20	184
10.1097/MD.0000000000031504	Acupotomy in the treatment of tenosynovitis of hand flexor tendons A systematic review and meta-analysis	Systematic Review + Meta-analysis	Medicine	2024	1.4	Medicine, General & Internal	Lippincott Williams & Wilkins	China	No	CRD42022330568	No	NA	No	NA	Not Updated - Ongoing	2022-10-03	2022-05-16	140
10.1097/md.0000000000029531	Efficacy and safety of integrated traditional Chinese and Western medicine for the treatment of infant bronchiolitis: A systematic review. meta-analysis and GRADE evaluation	Systematic Review + Meta-analysis	Medicine	2024	1.4	Medicine, General & Internal	Lippincott Williams & Wilkins	China	No	CRD42021245294	No	NA	No	NA	Not Updated - Ongoing	2021-10-26	2021-04-26	183
10.1097/MD.0000000000038133	Exploring the efficacy and molecular mechanism of Danhong injection comprehensively in the treatment of idiopathic pulmonary fibrosis by combining meta-analysis. network pharmacology. and molecular docking methods	Systematic Review + Meta-analysis	Medicine	2024	1.4	Medicine, General & Internal	Lippincott Williams & Wilkins	China	Yes	CRD42020221096	No	NA	No	NA	Not Updated - Ongoing	2024-05-10	2020-12-16	1241
10.1097/md.0000000000027816	Acupuncture for oligospermia and asthenozoospermia: A systematic review and meta-analysis	Systematic Review + Meta-analysis	Medicine	2024	1.4	Medicine, General & Internal	Lippincott Williams & Wilkins	China	No	CRD42018083885	No	NA	No	NA	Updated - Completed and Published	2021-12-29	2018-01-10	1449
10.1097/MD.0000000000028029	Ultrafiltration for patients with acute decompensated heart failure: A systematic review and meta-analysis	Systematic Review + Meta-analysis	Medicine	2024	1.4	Medicine, General & Internal	Lippincott Williams & Wilkins	China	No	CRD42021245049	No	NA	No	NA	Updated - Completed and Published	2021-12-17	2021-04-25	236
10.4103/jrms.jrms_693_23	Effectiveness and safety of semaglutide in overweight/obese adults with or without type 2 diabetes: A systematic review and meta-analysis	Systematic Review + Meta-analysis	Journal of Research In Medical Sciences	2024	1.5	Medicine, General & Internal	Wolters Kluwer Medknow Publications	China	No	CRD42023450979	No	NA	No	NA	Not Updated - Ongoing	2024-09-30	2023-08-14	413
10.1016/j.eclinm.2022.101602	Effects of coenzyme Q10 supplementation on glycemic control: A GRADE-assessed systematic review and dose-response meta-analysis of randomized controlled trials	Systematic Review + Meta-analysis	EClinicalMedicine	2024	10. 0	Medicine, General & Internal	Elsevier	China	Yes	CRD42021252933	No	NA	No	NA	Not Updated - Ongoing	2022-08-03	2021-06-04	425
10.1016/j.eclinm.2022.101547	Accuracy of controlled attenuation parameter (CAP) and liver stiffness measurement (LSM) for assessing steatosis and fibrosis in non-alcoholic fatty liver disease: A systematic review and meta-analysis	Systematic Review + Meta-analysis	EClinicalMedicine	2024	10.0	Medicine, General & Internal	Elsevier	China	Yes	CRD42022309965	No	NA	Yes	Protocol URL	Updated - Completed and Published	2022-07-10	2022-03-15	117
10.1016/j.medcle.2021.09.027	Benefits of SGLT2 inhibitors combining with renin–angiotensin-system blockers on cardiovascular outcomes in chronic kidney disease patients: A systemic review and meta-analysis	Systematic Review + Meta-analysis	Medicina Clínica	2024	2.1	Medicine, General & Internal	Elsevier Espana Slu	China	Yes	CRD42020218337	No	NA	No	NA	Not Updated - Ongoing	2022-07-22	2020-11-30	599
10.1136/bmjopen-2024-084330	Quality appraisal of clinical guidelines for peripherally inserted central catheter-related thrombosis prophylaxis in patients: a systematic review	Systematic Review	BMJ Open	2024	2.3	Medicine, General & Internal	BMJ Publishing Group	China	No	CRD42023495519	No	NA	No	NA	Not Updated - Ongoing	2024-11-07	2023-12-31	312
10.1136/bmjopen-2024-094309	Interventional effects of modified constraint-induced movement therapy on upper limb function in patients who had a stroke: systematic review and meta-analysis	Systematic Review + Meta-analysis	BMJ Open	2024	2.3	Medicine, General & Internal	BMJ Publishing Group	China	No	CRD42024550028	No	NA	No	NA	Not Updated - Ongoing	2025-05-30	2024-06-02	362
10.1136/bmjopen-2020-038293	5-HT(3) receptor antagonists for the prevention of perioperative shivering undergoing spinal anaesthesia: a systematic review and meta-analysis of randomised controlled trials	Systematic Review + Meta-analysis	BMJ Open	2024	2.3	Medicine, General & Internal	BMJ Publishing Group	China	Yes	CRD42019148191	No	NA	No	NA	Not Updated - Ongoing	2020-08-26	2019-12-17	253
10.1136/bmjopen-2024-091342	Access and use of general and mental health services before and during the COVID-19 pandemic: a systematic review and meta-analysis	Systematic Review + Meta-analysis	BMJ Open	2024	2.3	Medicine, General & Internal	BMJ Publishing Group	China	Yes	CRD42023403778	No	NA	No	NA	Not Updated - Ongoing	2025-02-10	2023-02-28	713
10.1136/bmjopen-2023-081015	Accuracy of two-dimensional transverse wave elastography of salivary glands in diagnosis of Sjögren's disease: a systematic review and meta-analysis	Systematic Review + Meta-analysis	BMJ Open	2024	2.3	Medicine, General & Internal	BMJ Publishing Group	China	Yes	CRD42022365766	No	NA	No	NA	Not Updated - Ongoing	2024-07-16	2022-10-19	636
10.1136/bmjopen-2024-084788	Acupuncture for atopic dermatitis: a systematic review and meta-analysis	Systematic Review + Meta-analysis	BMJ Open	2024	2.3	Medicine, General & Internal	Bmj Publishing Group	China	Yes	CRD42023470643	No	NA	No	NA	Not Updated - Ongoing	2024-11-01	2023-10-19	379
10.1136/bmjopen-2021-056878	Acupuncture for low back and/or pelvic pain during pregnancy: a systematic review and meta-analysis of randomised controlled trials	Systematic Review + Meta-analysis	BMJ Open	2024	2.3	Medicine, General & Internal	Bmj Publishing Group	China	Yes	CRD42021241771	No	NA	No	NA	Not Updated - Ongoing	2022-06-30	2021-04-09	447
10.1136/bmjopen-2022-067879	High-flow nasal cannula reduces intubation rate in patients with COVID-19 with acute respiratory failure: a meta-analysis and systematic review	Systematic Review + Meta-analysis	BMJ Open	2024	2.3	Medicine, General & Internal	BMJ Publishing Group	China	Yes	CRD42022345713	No	NA	No	NA	Not Updated - Ongoing	2023-03-30	2022-07-11	262
10.1136/bmjopen-2020-042814	Use of tyrosine kinase inhibitors for paediatric Philadelphia chromosome-positive acute lymphoblastic leukaemia: a systematic review and meta-analysis	Systematic Review + Meta-analysis	BMJ Open	2024	2.3	Medicine, General & Internal	Bmj Publishing Group	China	Yes	CRD42018104107	No	NA	No	NA	Not Updated - Ongoing	2021-01-19	2018-08-01	902
10.1136/bmjopen-2024-088016	ABO blood types and head and neck cancer: a systematic review with meta-analysis of observational studies	Systematic Review + Meta-analysis	BMJ Open	2024	2.3	Medicine, General & Internal	Bmj Publishing Group	China	Yes	CRD42024510176	No	NA	No	NA	Updated - Completed and Published	2024-09-30	2024-02-17	226
10.1136/bmjopen-2024-087181	Risk factors for brain metastasis in lung cancer: an umbrella review of systematic reviews and meta-analyses	Systematic Review + Meta-analysis	BMJ Open	2024	2.3	Medicine, General & Internal	BMJ Publishing Group	China	Yes	CRD42023484563	No	NA	No	NA	Updated - Completed and Published	2025-01-07	2023-12-03	401
10.1136/bmjopen-2022-062555	Diagnostic value of PET with different radiotracers and MRI for recurrent glioma: a Bayesian network meta-analysis	Systematic Review + Meta-analysis	BMJ Open	2024	2.3	Medicine, General & Internal	BMJ Publishing Group	China	Yes	CRD42021293075	No	NA	No	NA	Not Updated - Ongoing	2023-03-02	2021-12-24	433
10.1136/bmjopen-2023-080703	Thoracic perfusion of antiangiogenic agents combined with chemotherapy for treating malignant pleural effusion in non-small cell lung cancer: a network meta-analysis	Systematic Review + Network Meta-analysis	BMJ Open	2024	2.3	Medicine, General & Internal	BJM Publishing Group	China	No	CRD42021284786	No	NA	No	NA	Not Updated - Ongoing	2024-12-20	2021-11-12	1134
10.1136/bmjopen-2023-078173	Correlation between ALK+ non-small cell lung cancer targeted therapy and thrombosis: a systematic review and network meta-analysis	Systematic Review + Network Meta-analysis	BMJ Open	2024	2.3	Medicine, General & Internal	Bmj Publishing Group	China	Yes	CRD42023373307	No	NA	No	NA	Not Updated - Ongoing	2024-09-30	2023-06-16	472
10.1093/postmj/qgaf034	Rituximab therapy for connective tissue disease-associated interstitial lung disease: a systematic review and meta-analysis	Systematic Review + Meta-analysis	Postgraduate Medical Journal	2024	2.7	Medicine, General & Internal	Oxford Univ Press	China	Yes	CRD42024520084	No	NA	No	NA	Not Updated - Ongoing	2025-03-05	2024-03-15	355
10.3389/fmed.2024.1302057	Effects of transcutaneous electrical acupoint stimulation on early postoperative pain and recovery: a comprehensive systematic review and meta-analysis of randomized controlled trials	Systematic Review + Meta-analysis	Frontiers in Medicine	2024	3.0	Medicine, General & Internal	Frontiers Media SA	China	Yes	CRD42021249814	No	NA	No	NA	Not Updated - Completed but not Published	2024-04-29	2021-05-19	1076
10.3389/fmed.2022.865035	Acupuncture to Improve Patient Discomfort During Upper Gastrointestinal Endoscopy: Systematic Review and Meta-Analysis	Systematic Review + Meta-analysis	Frontiers in Medicine	2024	3.0	Medicine, General & Internal	Frontiers Media SA	China	Yes	CRD42014008966	Yes	BJM Open	No	NA	Not Updated - Ongoing	2022-06-03	2014-03-17	3000
10.3389/fmed.2024.1425134	(68)Ga-PSMA-11 PET and mpMRI in the diagnosis of initial lymph node staging of prostate cancer: a head-to-head comparative meta-analysis	Systematic Review + Meta-analysis	Frontiers in Medicine	2024	3.0	Medicine, General & Internal	Frontiers Media SA	China	No	CRD42023495266	No	NA	No	NA	Not Updated - Ongoing	2024-06-20	2023-12-30	173
10.3389/fmed.2024.1450526	[(18)F]FDG PET/CT versus [(18)F]FDG PET/MRI in the diagnosis of lymph node metastasis in nasopharyngeal carcinoma: a systematic review and meta-analysis	Systematic Review + Meta-analysis	Frontiers in Medicine	2024	3.0	Medicine, General & Internal	Frontiers Media SA	China	No	CRD42024496006	No	NA	No	NA	Not Updated - Ongoing	2024-10-16	2024-01-21	269
10.3389/fmed.2023.1085485	A systematic review and meta-analysis of cemented and uncemented bipolar hemiarthroplasty for the treatment of femoral neck fractures in elderly patients over 60 years old	Systematic Review + Meta-analysis	Frontiers in Medicine	2024	3.0	Medicine, General & Internal	Frontiers Media SA	China	No	CRD42021274253	No	NA	No	NA	Not Updated - Ongoing	2023-02-02	2021-09-20	500
10.3389/fmed.2022.1043390	Chinese patent medicines combined with hormone replacement therapy for premature ovarian failure: A Bayesian network meta-analysis	Systematic Review + Meta-analysis	Frontiers in Medicine	2024	3.0	Medicine, General & Internal	Frontiers Media SA	China	No	CRD42022350587	No	NA	No	NA	Not Updated - Ongoing	2022-11-17	2022-08-12	97
10.3389/fmed.2025.1546650	Probiotics improve intestinal ischemia–reperfusion injury: a systematic review and meta-analysis	Systematic Review + Meta-analysis	Frontiers in Medicine	2024	3.0	Medicine, General & Internal	Frontiers Media SA	China	No	CRD42024577459	No	NA	No	NA	Not Updated - Ongoing	2025-05-21	2024-08-07	287
10.3389/fmed.2025.1594202	Association of finerenone with prognosis and safety in diabetic kidney disease patients: an undated meta-analysis based on four RCTs	Systematic Review + Meta-analysis	Frontiers in Medicine	2024	3.0	Medicine, General & Internal	Frontiers Media SA	China	Yes	CRD42023463227	No	NA	No	NA	Not Updated - Ongoing	2025-07-03	2023-11-03	608
10.3389/fmed.2022.947285	Effectiveness of acupuncture combined with rehabilitation training vs. rehabilitation training alone for post-stroke shoulder pain: A systematic review and meta-analysis of randomized controlled trials	Systematic Review + Meta-analysis	Frontiers in Medicine	2024	3.0	Medicine, General & Internal	Frontiers Media SA	China	Yes	CRD42022326763	No	NA	No	NA	Not Updated - Ongoing	2022-10-04	2022-05-10	147
10.3389/fmed.2022.848432	The Effect of Chinese Medicinal Formulas on Biomarkers of Oxidative Stress in STZ-Induced Diabetic Kidney Disease Rats: A Meta-Analysis and Systematic Review	Systematic Review + Meta-analysis	Frontiers in Medicine	2024	3.0	Medicine, General & Internal	Frontiers Media SA	China	Yes	CRD42022313737	No	NA	No	NA	Not Updated - Ongoing	2022-04-15	2022-03-31	15
10.3389/fmed.2024.1441858	Effects of Yi Jin Jing on enhancing muscle strength and physical performance in older individuals: a systematic review and meta-analysis	Systematic Review + Meta-analysis	Frontiers in Medicine	2024	3.0	Medicine, General & Internal	Frontiers Media SA	China	No	CRD42024530487	No	NA	Yes	Protocol URL	Not Updated - Ongoing	2024-10-25	2024-04-09	199
10.3389/fmed.2023.1185482	Comparison of the safety profile. conversion rate and hospitalization duration between early and delayed laparoscopic cholecystectomy for acute cholecystitis: a systematic review and meta-analysis	Systematic Review + Meta-analysis	Frontiers in Medicine	2024	3.0	Medicine, General & Internal	Frontiers Media SA	China	Yes	CRD42023389238	No	NA	Yes	Protocol URL	Not Updated - Ongoing	2023-12-11	2023-01-15	330
10.3389/fmed.2024.1517805	[18F]FDG PET/CT versus [18F]FDG PET/MRI in staging of non-small cell lung cancer: a head-to-head comparative meta-analysis	Systematic Review + Meta-analysis	Frontiers in Medicine	2024	3.0	Medicine, General & Internal	Frontiers Media SA	China	Yes	CRD42023479817	No	NA	No	NA	Updated - Completed and Published	2025-01-13	2023-12-22	388
10.3389/fmed.2021.713554	Comparison of the Efficacy of Melasma Treatments: A Network Meta-Analysis of Randomized Controlled Trials	Systematic Review + Network Meta-analysis	Frontiers in Medicine	2024	3.0	Medicine, General & Internal	Frontiers Media SA	China	No	CRD42021239203	No	NA	No	NA	Not Updated - Ongoing	2021-09-29	2021-03-27	186
10.3389/fmed.2024.1274568	Effect of different interventions on the treatment of high-risk human papillomavirus infection: a systematic review and network meta-analysis	Systematic Review + Network Meta-analysis	Frontiers in Medicine	2024	3.0	Medicine, General & Internal	Frontiers Media SA	China	Yes	CRD42023413917	No	NA	No	NA	Not Updated - Ongoing	2024-02-14	2023-04-14	306
10.1186/s13643-024-02733-8	Diagnostic accuracy of metagenomic next-generation sequencing in pulmonary tuberculosis: a systematic review and meta-analysis	Systematic Review + Meta-analysis	Systematic Reviews	2024	3.9	Medicine, General & Internal	BMC	China	Yes	CRD42023427586	No	NA	No	NA	Not Updated - Ongoing	2024-12-27	2023-05-28	579
10.1186/s13643-025-02859-3	Comparative efficacy and acceptability of novel biologics in the treatment of myasthenia gravis: systematic review and network meta-analysis of randomized trials	Systematic Review + Network Meta-analysis	Systematic Reviews	2024	3.9	Medicine, General & Internal	BMC	China	No	CRD42024559757	No	NA	No	NA	Not Updated - Ongoing	2025-05-09	2024-07-20	293
10.1097/CM9.0000000000002850	18F-prostate specific membrane antigen positron emission tomography/computerized tomography for lymph node staging in medium/high risk prostate cancer: A systematic review and meta-analysis	Systematic Review + Meta-analysis	Chinese Medical Journal	2024	7.3	Medicine, General & Internal	Lippincott Williams & Wilkins	China	Yes	CRD42023391101	No	NA	No	NA	Not Updated - Ongoing	2023-09-08	2023-02-02	218
10.1097/CM9.0000000000002750	Efficacy and safety of immune checkpoint inhibitors for advanced non-small cell lung cancer with or without PD-L1 selection: A systematic review and network meta-analysis	Systematic Review + Network Meta-analysis	Chinese Medical Journal	2024	7.3	Medicine, General & Internal	Lippincott Williams & Wilkins	China	No	CRD42022323879	No	NA	No	NA	Not Updated - Ongoing	2023-08-18	2022-05-08	467
10.1186/s12916-024-03423-x	ABO and Rhesus blood groups and multiple health outcomes: an umbrella review of systematic reviews with meta-analyses of observational studies	Systematic Review + Meta-analysis	BMC Medicine	2024	8.3	Medicine, General & Internal	BCM	China	Yes	CRD42023409547	No	NA	No	NA	Not Updated - Ongoing	2024-05-20	2023-03-31	416
Not informed	Accuracy of triage systems for mass casualty incidents in live simulations – a systematic review	Systematic Review	Danish Medical Journal	2024	1.2	Medicine, General & Internal	Danish Medical Assoc	Denmark	No	CRD42018091889	No	NA	No	NA	Updated - Completed and Published	2023-08-10	2018-03-29	1960
10.1136/bmjopen-2019-036067	Accuracy of lung ultrasonography in the hands of non-imaging specialists to diagnose and assess the severity of community-acquired pneumonia in adults: a systematic review	Systematic Review	BMJ Open	2024	2.3	Medicine, General & Internal	BMJ Publishing Group	Denmark	No	CRD42017057804	No	NA	No	NA	Updated - Completed and Published	2020-05-19	2017-02-21	1183
10.1136/bmjopen-2023-078053	Effects of primary or secondary prevention with vitamin A supplementation on clinically important outcomes: a systematic review of randomised clinical trials with meta-analysis and trial sequential analysis	Systematic Review + Meta-analysis	BMJ Open	2024	2.3	Medicine, General & Internal	BMJ Publishing Group	Denmark	Yes	CRD42018104347	No	NA	Yes	Protocol URL	Not Updated - Ongoing	2024-05-30	2018-08-22	2108
10.1136/bmj-2021-069620	Fever therapy in febrile adults: systematic review with meta-analyses and trial sequential analyses	Systematic Review + Meta-analysis	BMJ - British Medical Journal	2024	42.7	Medicine, General & Internal	BMJ Publishing Group	Denmark	Yes	CRD42019134006	Yes	BMJ Open	Yes	DOI	Not Updated - Ongoing	2022-07-12	2019-06-13	1125
10.1177/20503121241272572	Utilization of birth companionship and its associated factors among laboring mothers during facilities birth in sub-Saharan Africa. Systematic review and meta-analysis	Systematic Review + Meta-analysis	SAGE Open Medicine	2024	2.1	Medicine, General & Internal	Sage Publications Ltd	Ethiopia	No	CRD42024503048	No	NA	No	NA	Not Updated - Completed but not Published	2024-09-29	2024-01-27	246
10.1136/bmjopen-2025-099347	Exit knowledge about dispensed medications and associated factors among outpatients served in public hospital pharmacies and private pharmacies in Ethiopia: a systematic review and meta-analysis	Systematic Review + Meta-analysis	BMJ Open	2024	2.3	Medicine, General & Internal	BMJ Publishing Group	Ethiopia	No	CRD42024560816	No	NA	No	NA	Not Updated - Ongoing	2025-05-02	2024-07-05	301
10.3389/fmed.2022.905174	Episiotomy Practice and Its Associated Factors in Africa: A Systematic Review and Meta-Analysis	Systematic Review + Meta-analysis	Frontiers in Medicine	2024	3.0	Medicine, General & Internal	Frontiers Media SA	Ethiopia	No	CRD42021293382	No	NA	Yes	Protocol URL	Updated - Completed and Published	2022-06-24	2021-12-25	181
10.3389/fmed.2022.821908	Academic and Social Impact of Menstrual Disturbances in Female Medical Students: A Systematic Review and Meta-Analysis	Systematic Review + Meta-analysis	Frontiers in Medicine	2024	3.0	Medicine, General & Internal	Frontiers Media SA	Finland	No	CRD42021277962	No	NA	No	NA	Updated - Completed and Published	2022-02-15	2021-10-10	128
10.1136/bmjopen-2021-056560	Effectiveness of warm-up interventions on work-related musculoskeletal disorders. physical and psychosocial functions among workers: a systematic review	Systematic Review	BMJ Open	2024	2.3	Medicine, General & Internal	BMJ Publishing Group	France	Yes	CRD42019137211	Yes	BMJ Open	No	NA	Not Updated - Ongoing	2023-05-02	2019-07-31	1371
10.3390/diagnostics15010065	[18F]FDG PET/CT Radiomics in Cervical Cancer: A Systematic Review	Systematic Review	Diagnostics	2024	3.3	Medicine, General & Internal	MDPI	France	No	CRD42024584123	No	NA	No	NA	Not Updated - Ongoing	2024-12-30	2024-10-01	90
10.1136/bmjopen-2021-059652	Addressing palliative care and end-of-life issues in patients with advanced cancer: a systematic review of communication interventions for physicians not specialised in palliative care	Systematic Review	BMJ Open	2024	2.3	Medicine, General & Internal	BMJ Publishing Group	Germany	No	CRD42020191054	No	NA	No	NA	Updated - Completed and Published	2022-06-30	2020-07-18	712
10.1136/bmjopen-2023-072091	Systematic review on the involvement and engagement of patients as advisers for the organisation of organ transplantation services	Systematic Review	BMJ Open	2024	2.3	Medicine, General & Internal	BMJ Publishing Group	Germany	No	CRD42022186467	No	NA	No	NA	Updated - Completed and Published	2023-05-10	2022-12-03	158
10.1371/journal.pmed.1003735	Accuracy of novel antigen rapid diagnostics for SARS-CoV-2: A living systematic review and meta-analysis	Systematic Review + Meta-analysis	PLoS Medicine	2024	9.9	Medicine, General & Internal	Public Library Science	Germany	Yes	CRD42020225140	No	NA	No	NA	Not Updated - Ongoing	2021-08-12	2020-12-16	239
10.1371/journal.pmed.1003825	Accuracy of novel antigen rapid diagnostics for SARS-CoV-2: A living systematic review and meta-analysis	Systematic Review + Meta-analysis	PLoS Medicine	2024	9.9	Medicine, General & Internal	Public Library Science	Germany	Yes	CRD42020225140	No	NA	No	NA	Not Updated - Ongoing	2021-08-12	2020-12-16	239
10.1371/journal.pmed.1004011	Accuracy of rapid point-of-care antigen-based diagnostics for SARS-CoV-2: An updated systematic review and meta-analysis with meta-regression analyzing influencing factors	Systematic Review + Meta-analysis	PLoS Medicine	2024	9.9	Medicine, General & Internal	Public Library Science	Germany	Yes	CRD42020225140	No	NA	No	NA	Not Updated - Ongoing	2022-05-26	2020-12-16	526
10.1016/j.eclinm.2024.102698	COVID-19 among migrants. refugees. and internally displaced persons: systematic review. meta-analysis and qualitative synthesis of the global empirical literature	Systematic Review + Meta-analysis	EClinicalMedicine	2024	10.0	Medicine, General & Internal	Elsevier	Germany	No	CRD42021296952	No	NA	No	NA	Updated - Completed and Published	2024-07-10	2021-12-13	940
10.1186/s13643-020-01501-8	Effect of vitamin A. calcium and vitamin D fortification and supplementation on nutritional status of women: an overview of systematic reviews	Systematic Review	Systematic Reviews	2024	3.9	Medicine, General & Internal	BMC	India	No	CRD42018089403	No	NA	Yes	Protocol URL	Updated - Completed and Published	2020-10-27	2018-02-27	973
10.13181/mji.oa.236765	Accuracy of machine learning models using ultrasound images in prostate cancer diagnosis: a systematic review	Systematic Review	Medical Journal of Indonesia	2024	0.3	Medicine, General & Internal	Univ Indonesia, Fac Medicine	Indonesia	No	CRD42021277309	No	NA	No	NA	Updated - Completed and Published	2023-09-11	2021-10-14	697
10.3389/fmed.2022.1031915	Preventive effect of probiotics supplementation on occurrence of gestational diabetes mellitus: A systematic review and meta-analysis of randomized controlled trials.	Systematic Review + Meta-analysis	Frontiers in Medicine	2024	3.0	Medicine, General & Internal	Frontiers Media SA	Iran	No	CRD42022315550	No	NA	No	NA	Not Updated - Ongoing	2022-11-30	2022-04-08	236
10.1016/j.eclinm.2024.102835	Colchicine for secondary prevention of ischaemic stroke and atherosclerotic events: a meta-analysis of randomised trials	Systematic Review + Meta-analysis	EClinicalMedicine	2024	10.0	Medicine, General & Internal	Elsevier	Ireland	No	CRD42024540320	No	NA	No	NA	Not Updated - Ongoing	2024-10-08	2024-05-07	154
10.1136/bmjopen-2023-077007	Psychoeducational interventions for people living with chronic communicable disease: a systematic review.	Systematic Review	BMJ Open	2024	2.3	Medicine, General & Internal	BMJ Publishing Group	Ireland	Yes	CRD42021243058	No	NA	No	NA	Updated - Completed and Published	2024-03-29	2021-04-15	1079
10.1186/s13643-025-02815-1	Involving adolescents in evidence syntheses: an umbrella review	Umbrella Review	Systematic Reviews	2024	3.9	Medicine, General & Internal	BMC	Ireland	No	CRD42021287467	No	NA	No	NA	Updated - Completed and Published	2025-04-04	2021-11-26	1225
10.3390/clinpract14060216	Biochemical Mechanisms and Rehabilitation Strategies in Osteoporosis-Related Pain: A Systematic Review	Systematic Review	Clinics and Practice	2024	2.2	Medicine, General & Internal	MDPI	Italy	No	CRD42024574456	No	NA	No	NA	Not Updated - Ongoing	2024-12-19	2024-08-09	132
10.3390/medicina61040690	Accuracy and Safety Between Robot-Assisted and Conventional Freehand Fluoroscope-Assisted Placement of Pedicle Screws in Thoracolumbar Spine: Meta-Analysis	Systematic Review + Meta-analysis	Medicina-Lithuania	2024	2.4	Medicine, General & Internal	MDPI	Italy	No	CRD42024567193	No	NA	No	NA	Not Updated - Ongoing	2025-04-09	2024-07-24	259
10.3390/medicina61010092	Optimal Timing and Treatment Modalities of Arytenoid Dislocation and Subluxation: A Meta-Analysis	Systematic Review + Meta-analysis	Medicina-Lithuania	2024	2.4	Medicine, General & Internal	MDPI	Italy	Yes	CRD42023407521	No	NA	No	NA	Not Updated - Ongoing	2025-01-08	2023-05-17	602
10.3390/jcm11123258	Durlobactam in the Treatment of Multidrug-Resistant Acinetobacter baumannii Infections: A Systematic Review	Systematic Review	Journal of Clinical Medicine	2024	2.9	Medicine, General & Internal	MDPI	Italy	No	CRD42022311723	No	NA	No	NA	Not Updated - Ongoing	2022-06-07	2022-03-24	75
10.3390/jcm13175290	Efficacy and Accuracy of Ultrasound Guided Injections in the Treatment of Cervical Facet Joint Syndrome: A Systematic Review.	Systematic Review	Journal of Clinical Medicine	2024	2.9	Medicine, General & Internal	MDPI	Italy	No	CRD42024512214	No	NA	No	NA	Not Updated - Ongoing	2024-09-06	2024-02-24	195
10.3390/jcm13154541	Low-Voltage Area Ablation in Addition to Pulmonary Vein Isolation in Patients with Atrial Fibrillation: A Systematic Review and Meta-Analysis.	Systematic Review + Meta-analysis	Journal of Clinical Medicine	2024	2.9	Medicine, General & Internal	MDPI	Italy	No	CRD42024537696	No	NA	No	NA	Not Updated - Ongoing	2024-08-03	2024-05-05	90
10.1136/bmjopen-2023-077343	Acoustic stimulation for relieving pain during venipuncture: a systematic review and network meta-analysis	Systematic Review + Meta-analysis	BMJ Open	2024	2.3	Medicine, General & Internal	BMJPublishing Group	Japan	No	CRD42022303852	No	NA	No	NA	Not Updated - Ongoing	2023-12-01	2022-02-14	655
10.3390/jcm11185268	Efficacy and Safety of Domperidone in Combination with Proton Pump Inhibitors in Gastroesophageal Reflux Disease: A Systematic Review and Meta-Analysis of Randomised Controlled Trials	Systematic Review + Meta-analysis	Journal of Clinical Medicine	2024	2.9	Medicine, General & Internal	MDPI	Malasya	Yes	CRD42021242076	No	NA	No	NA	Not Updated - Ongoing	2022-09-07	2021-04-15	510
10.1136/bmjopen-2020-038364	Metoprolol for prophylaxis of postoperative atrial fibrillation in cardiac surgery patients: systematic review and meta-analysis	Systematic Review + Meta-analysis	BMJ Open	2024	2.3	Medicine, General & Internal	Bmj Publishing Group	Malaysia	No	CRD42019131585	No	NA	No	NA	Not Updated - Ongoing	2020-10-31	2019-05-16	534
10.3390/diagnostics13122068	Worldwide Prevalence of Epstein–Barr Virus in Patients with Burkitt Lymphoma: A Systematic Review and Meta-Analysis	Systematic Review + Meta-analysis	Diagnostics	2024	3.3	Medicine, General & Internal	MDPI	Malaysia	Yes	CRD42022372293	No	NA	No	NA	Not Updated - Ongoing	2023-06-15	2022-11-13	214
10.1136/bmjopen-2021-054206	Effectiveness of pre-anaesthetic assessment clinic: a systematic review of randomised and non-randomised prospective controlled studies	Systematic Review	BMJ Open	2024	2.3	Medicine, General & Internal	BMJ Publishing Group	Norway	No	CRD42019137724	No	NA	Yes	Protocol URL	Updated - Completed and Published	2022-05-11	2019-08-08	1007
10.7759/cureus.21322	Efficacy of Ultrasound-Guided Serratus Anterior Plane Block for Managing Pain Due to Multiple Rib Fractures: A Scoping Review	Scoping Review	Cureus Journal of Medical Science	2024	1.3	Medicine, General & Internal	Springernature	Oman	No	CRD42020177145	No	NA	No	NA	Not Updated - Ongoing	2022-01-17	2020-07-05	561
10.1136/bmjopen-2022-068445	Prevalence of type 2 diabetes and pre-diabetes in Sri Lanka: a systematic review and meta-analysis	Systematic Review + Meta-analysis	BMJ Open	2024	2.3	Medicine, General & Internal	Bmj Publishing Group	Pakistan	No	CRD42021288591	No	NA	No	NA	Not Updated - Ongoing	2023-08-28	2021-11-01	665
10.3390/jcm13072051	Electromyographic Assessment of Muscle Activity in Children Undergoing Orthodontic Treatment—A Systematic Review	Systematic Review	Journal of Clinical Medicine	2024	2.9	Medicine, General & Internal	MDPI	Poland	No	CRD42023491005	No	NA	No	NA	Updated - Completed and Published	2024-04-02	2023-12-21	103
10.3390/jcm13164659	Measurement of Cardiothoracic Ratio on Chest X-rays Using Artificial Intelligence—A Systematic Review and Meta-Analysis	Systematic Review + Meta-analysis	Journal of Clinical Medicine	2024	2.9	Medicine, General & Internal	MDPI	Poland	No	CRD42023437459	No	NA	No	NA	Updated - Completed and Published	2024-08-08	2023-06-28	407
10.1136/bmjopen-2023-073950	Non-pharmacological interventions in primary care to improve the quality of life of older patients with palliative care needs: a systematic review of randomised controlled trials	Systematic Review	BMJ Open	2024	2.3	Medicine, General & Internal	BMJ Publishing Group	Portugal	Yes	CRD42020154216	Yes	BMJ Open	No	NA	Updated - Completed and Published	2023-12-09	2020-05-14	1304
10.3390/jcm14072528	Acanthamoeba Keratitis Management and Prognostic Factors: A Systematic Review	Systematic Review	Journal of Clinical Medicine	2024	2.9	Medicine, General & Internal	MDPI	Portugal	No	CRD420251010774	No	NA	No	NA	Not Updated - Ongoing	2025-04-07	2025-03-13	25
10.1097/md.0000000000021820	Acupuncture as an adjuvant therapy for management of treatment-related symptoms in breast cancer patients: Systematic review and meta-analysis (PRISMA-compliant)	Systematic Review + Meta-analysis	Medicine	2024	1.4	Medicine, General & Internal	Lippincott Williams & Wilkins	Republic of Korea	Yes	CRD42018087813	No	NA	No	NA	Updated - Completed and Published	2020-07-20	2018-02-07	894
10.1136/bmjopen-2021-058032	Effects of mindfulness-based stress reduction on adults with sleep disturbance an updated systematic review and meta-analysis	Systematic Review + Meta-analysis	BMJ Open	2024	2.3	Medicine, General & Internal	BMJ Publishing Group	Republic of Korea	No	CRD42015027963	No	NA	No	NA	Not Updated - Ongoing	2022-11-30	2015-11-06	2581
10.3389/fmed.2021.682783	Acupuncture as an Add-On Treatment for Functional Dyspepsia: A Systematic Review and Meta-Analysis	Systematic Review + Meta-analysis	Frontiers in Medicine	2024	3.0	Medicine, General & Internal	Frontiers Media SA	Republic of Korea	Yes	CRD42021226608	No	NA	No	NA	Not Updated - Ongoing	2021-07-26	2021-01-16	191
10.15537/smj.2025.46.5.20240544	Breast cancer incidence after hormonal treatment for infertility: A meta-analysis of population-based studies	Systematic Review + Meta-analysis	Saudi Medical Journal	2024	1.5	Medicine, General & Internal	Saudi Med J	Saudi Arabia	No	CRD42024569158	No	NA	No	NA	Not Updated - Ongoing	2025-05-07	2024-07-25	286
10.1136/bmjopen-2024-084463	Accuracy of machine learning methods in predicting prognosis of patients with psychotic spectrum disorders: a systematic review	Systematic Review	BMJ Open	2024	2.3	Medicine, General & Internal	BMJ Publishing Group	Singapore	No	CRD42023441108	No	NA	No	NA	Not Updated - Ongoing	2025-01-13	2023-08-14	518
10.1136/bmjopen-2020-039970	Prevalence of peritonitis and mortality in patients with ESKD treated with chronic peritoneal dialysis in Africa: a systematic review	Systematic Review	BMJ Open	2024	2.3	Medicine, General & Internal	BMJ Publishing Group	South Africa	No	CRD42017072966	Yes	BMJ Open	No	NA	Not Updated - Ongoing	2020-12-24	2017-07-25	1248
10.3390/jcm12206694	Chiari Syndrome: Advances in Epidemiology and Pathogenesis: A Systematic Review	Systematic Review	Journal of Clinical Medicine	2024	2.9	Medicine, General & Internal	MDPI	Spain	No	CRD42023394490	No	NA	No	NA	Not Updated - Ongoing	2023-10-23	2023-04-04	202
10.3390/jcm12165421	Influence of Physical Activity during Pregnancy on Birth Weight: Systematic Review and Meta-Analysis of Randomized Controlled Trials	Systematic Review + Meta-analysis	Journal of Clinical Medicine	2024	2.9	Medicine, General & Internal	MDPI	Spain	Yes	CRD42022370729	No	NA	No	NA	Not Updated - Ongoing	2023-08-21	2022-11-10	284
10.1016/j.ejim.2022.07.022	Varicella-Zoster virus reactivation following severe acute respiratory syndrome coronavirus 2 vaccination or infection: New insights	Systematic Review	European Journal of Internal Medicine	2024	6.1	Medicine, General & Internal	Elsevier	Spain	Yes	CRD42021289399	No	NA	No	NA	Not Updated - Completed but not Published	2022-07-31	2021-11-09	264
10.1136/bmjopen-2020-045729	Systematic review of the healthcare cost of bronchopulmonary dysplasia	Systematic Review	BMJ Open	2024	2.3	Medicine, General & Internal	BMJ Publishing Group	Sweden	Yes	CRD42020173234	No	NA	No	NA	Updated - Completed and Published	2021-08-11	2020-07-10	397
10.1136/bmjopen-2020-045335	Accuracy of continuous glucose monitoring in preterm infants: a systematic review and meta-analysis	Systematic Review + Meta-analysis	BMJ Open	2024	2.3	Medicine, General & Internal	BMJ Publishing Group	Sweden	Yes	CRD42020152248	No	NA	No	NA	Updated - Completed and Published	2020-12-24	2020-03-26	273
10.1186/s12916-022-02385-2	Comparing efficacy and safety in catheter ablation strategies for atrial fibrillation: a network meta-analysis	Systematic Review + Meta-analysis	BMC Medicine	2024	8.3	Medicine, General & Internal	BMC	Sweden	Yes	CRD42020169494	Yes	BMJ Open	Yes	Protocol URL	Not Updated - Ongoing	2022-05-31	2020-04-28	763
10.1136/bmjopen-2021-054122	Over-the-counter provision of emergency contraceptive pills: a systematic review	Systematic Review	BMJ Open	2024	2.3	Medicine, General & Internal	BMJ Publishing Group	Switzerland	Yes	CRD42021231625	No	NA	No	NA	Updated - Completed and Published	2022-03-01	2021-02-16	378
10.1016/S0140-6736(21)02664-7	Global. regional. and national prevalence estimates of physical or sexual. or both. intimate partner violence against women in 2018	Systematic Review	Lancet	2024	88.5	Medicine, General & Internal	Elsevier Science Inc	Switzerland	Yes	CRD42017054100	No	NA	No	NA	Not Updated - Ongoing	2022-02-16	2016-12-23	1881
10.1002/14651858.Cd016168	Transfusion of blood and blood products for the management of postpartum haemorrhage	Systematic Review	Cochrane Database of Systematic Reviews	2024	9.4	Medicine, General & Internal	Wiley	Switzerland	No	CRD42024599608	No	NA	Yes	Protocol URL	Not Updated - Ongoing	2025-02-06	2024-10-20	109
10.3389/fmed.2022.1036072	Efficacy of acupoint stimulation as a treatment for uremic pruritus: A systematic review and meta-analysis	Systematic Review + Meta-analysis	Frontiers in Medicine	2024	3.0	Medicine, General & Internal	Frontiers Media SA	Taiwan	Yes	CRD42022354585	No	NA	Yes	Protocol URL	Not Updated - Ongoing	2022-12-01	2022-08-30	93
10.1186/s13643-021-01882-4	Acceptance and use of complementary and alternative medicine among medical specialists: a 15-year systematic review and data synthesis	Systematic Review	Systematic Reviews	2024	3.9	Medicine, General & Internal	BMC	Thailand	Yes	CRD42 01912 5628	No	NA	Yes	Protocol URL	Not Updated - Ongoing	2022-01-14	2019-06-19	940
10.3389/fpsyt.2024.1463929	Developing a translational research framework for MDD: combining biomolecular mechanisms with a spiraling risk factor model	Systematic Review	Journal of Clinical Medicine	2024	2.9	Medicine, General & Internal	MDPI	The Netherlands	No	CRD42020215412	No	NA	No	NA	Not Updated - Completed but not Published	2025-01-06	2020-11-20	1508
10.3390/diagnostics12081958	FAPI PET versus FDG PET. CT or MRI for Staging Pancreatic-. Gastric- and Cholangiocarcinoma: Systematic Review and Head-to-Head Comparisons of Diagnostic Performances	Systematic Review	Diagnostics	2024	3.3	Medicine, General & Internal	MDPI	The Netherlands	No	CRD42022329512	No	NA	No	NA	Not Updated - Ongoing	2022-08-12	2022-05-11	93
10.1136/bmjopen-2019-036407	Characterisation of the environmental presence of hepatitis A virus in low-income and middle-income countries: a systematic review and meta-analysis	Systematic Review + Meta-analysis	BMJ Open	2024	2.3	Medicine, General & Internal	BMJ Publishing Group	Uganda	No	CRD42019119592	No	NA	No	NA	Not Updated - Ongoing	2020-09-30	2019-02-12	596
10.3390/jcm13164650	Reliability of the Biomechanical Assessment of the Sagittal Lumbar Spine and Pelvis on Radiographs Used in Clinical Practice: A Systematic Review of the Literature	Systematic Review	Journal of Clinical Medicine	2024	2.9	Medicine, General & Internal	MDPI	United Arab Emirates	Yes	CRD42023379873	No	NA	No	NA	Not Updated - Completed but not Published	2024-08-08	2023-01-18	568
10.3390/jcm13010267	Adenoid Cystic Carcinoma of the Minor Salivary Glands: A Systematic Review and Meta-Analysis of Clinical Characteristics and Management Strategies	Systematic Review + Meta-analysis	Journal of Clinical Medicine	2024	2.9	Medicine, General & Internal	MDPI	United Arab Emirates	No	CRD42023449478	No	NA	No	NA	Not Updated - Ongoing	2024-01-03	2023-08-07	149
10.1016/j.eclinm.2020.100710	Systematic review into city interventions to address obesity	Systematic Review	EClinicalMedicine	2024	10.0	Medicine, General & Internal	Elsevier	United Kingdom	No	CRD42020166210	No	NA	No	NA	Not Updated - Ongoing	2021-01-08	2020-03-10	304
10.1016/j.eclinm.2024.102498	Accuracy of prenatal and postnatal biomarkers for estimating gestational age: a systematic review and meta-analysis	Systematic Review + Meta-analysis	EClinicalMedicine	2024	10.0	Medicine, General & Internal	Elsevier	United Kingdom	Yes	CRD42020167727	No	NA	No	NA	Not Updated - Ongoing	2024-03-08	2020-02-14	1484
10.1016/j.eclinm.2022.101694	Abortion decision-making process trajectories and determinants in low- and middle-income countries: A mixed-methods systematic review and meta-analysis	Systematic Review + Meta-analysis	EClinicalMedicine	2024	10.0	Medicine, General & Internal	Elsevier	United Kingdom	Yes	CRD42021224719	No	NA	No	NA	Updated - Completed and Published	2023-10-17	2021-01-07	1013
10.1016/j.eclinm.2023.102178	The global birth prevalence of clubfoot: a systematic review and meta-analysis	Systematic Review + Meta-analysis	EClinicalMedicine	2024	10.0	Medicine, General & Internal	Elsevier	United Kingdom	Yes	CRD42023398410	No	NA	No	NA	Updated - Completed and Published	2023-08-30	2023-02-13	198
10.1016/j.eclinm.2021.100947	Global changes in maternity care provision during the COVID-19 pandemic: A systematic review and meta-analysis	Systematic Review + Meta-analysis	EClinicalMedicine	2024	10.0	Medicine, General & Internal	Elsevier	United Kingdom	No	CRD42020211753	No	NA	No	NA	Not Updated - Completed but not Published	2021-06-19	2020-10-21	241
10.1136/bmjopen-2020-045815	Accuracy of emergency medical services (EMS) telephone triage in identifying acute coronary syndrome (ACS) for patients with chest pain: a systematic literature review	Systematic Review	BMJ Open	2024	2.3	Medicine, General & Internal	BMJ Publishing Group	United Kingdom	Yes	CRD42020171184	No	NA	No	NA	Not Updated - Ongoing	2021-07-15	2020-04-01	470
10.1136/bmjopen-2024-085879	Pain and other complications of pelvic mesh: a systematic review of qualitative studies and thematic synthesis of women's accounts	Systematic Review	BMJ Open	2024	2.3	Medicine, General & Internal	BMJ Publishing Group	United Kingdom	Yes	CRD42022330527	No	NA	No	NA	Not Updated - Ongoing	2024-06-03	2022-05-13	752
10.1136/bmjopen-2024-086412	Acceptability of digital health interventions in perioperative care: a systematic review and narrative synthesis of clinician perspectives	Systematic Review	BMJ Open	2024	2.3	Medicine, General & Internal	BMJ Publishing Group	United Kingdom	No	CRD42023403205	No	NA	No	NA	Updated - Completed and Published	2024-12-16	2023-02-28	657
10.1136/bmjopen-2020-040634	Acceptability of bisphosphonates among patients. clinicians and managers: a systematic review and framework synthesis	Systematic Review	BMJ Open	2024	2.3	Medicine, General & Internal	BMJ Publishing Group	United Kingdom	Yes	CRD42019143526	No	NA	No	NA	Updated - Completed and Published	2020-09-13	2019-07-24	417
10.1136/bmjopen-2023-073306	Predictive accuracy of risk prediction models for recurrence. metastasis and survival for early-stage cutaneous melanoma: a systematic review	Systematic Review	BMJ Open	2024	2.3	Medicine, General & Internal	Bmj Publishing Group	United Kingdom	Yes	CRD42018086784	No	NA	No	NA	Updated - Completed and Published	2024-03-25	2018-02-12	2233
10.1136/bmjopen-2021-049443	What factors are associated with ambulance use for non-emergency problems in children? A systematic mapping review and qualitative synthesis	Systematic Review	BMJ Open	2024	2.3	Medicine, General & Internal	BMJ Publishing Group	United Kingdom	Yes	CRD42019160395	No	NA	No	NA	Updated - Completed and Published	2021-09-30	2019-12-04	666
10.1136/bmjopen-2020-044356	Covered stents versus balloon angioplasty for failure of arteriovenous access: a systematic review and meta-analysis	Systematic Review + Meta-analysis	BMJ Open	2024	2.3	Medicine, General & Internal	BMJ Publishing Group	United Kingdom	No	CRD42018069955	No	NA	No	NA	Not Updated - Completed but not Published	2021-06-09	2018-01-09	1247
10.1136/bmjopen-2022-065748	Accuracy of self-diagnosis in conditions commonly managed in primary care: diagnostic accuracy systematic review and meta-analysis	Systematic Review + Meta-analysis	BMJ Open	2024	2.3	Medicine, General & Internal	BMJ Publishing Group	United Kingdom	Yes	CRD42018110288	No	NA	No	NA	Not Updated - Ongoing	2022-12-08	2018-09-19	1541
10.1136/bmjopen-2024-088975	What proportion of people have long-term pain after total hip or knee replacement? An update of a systematic review and meta-analysis	Systematic Review + Meta-analysis	BMJ Open	2024	2.3	Medicine, General & Internal	BMJ Publishing Group	United Kingdom	Yes	CRD42023475498	No	NA	No	NA	Not Updated - Ongoing	2025-05-31	2023-10-24	585
10.1136/bmjopen-2020-045672	Risk assessment models for venous thromboembolism in hospitalised adult patients: a systematic review	Systematic Review + Meta-analysis	BMJ Open	2024	2.3	Medicine, General & Internal	BMJ Publishing Group	United Kingdom	Yes	CRD42020165778	No	NA	Yes	Protocol URL	Updated - Completed and Published	2021-07-29	2020-01-20	556
10.3390/jcm11030793	Effects of Supervised Exercise on the Development of Hypertensive Disorders of Pregnancy: A Systematic Review and Meta-Analysis	Systematic Review + Meta-analysis	Journal of Clinical Medicine	2024	2.9	Medicine, General & Internal	MDPI	United Kingdom	Yes	CRD42020176814	No	NA	No	NA	Updated - Completed and Published	2022-02-01	2020-04-28	644
10.1186/s13643-023-02260-y	Interventions targeting the mental health and wellbeing of care-experienced children and young people in higher-income countries: Evidence map and systematic review	Systematic Review	Systematic Reviews	2024	3.9	Medicine, General & Internal	BMC	United Kingdom	Yes	CRD42020177478	No	NA	No	NA	Not Updated - Ongoing	2023-07-01	2020-04-01	1186
10.1186/s13643-021-01781-8	Establishing the effectiveness of technology-enabled dementia education for health and social care practitioners: a systematic review	Systematic Review	Systematic Reviews	2024	3.9	Medicine, General & Internal	BMC	United Kingdom	Yes	CRD42 018115378	Yes	Systematic Reviews	Yes	Protocol URL	Not Updated - Ongoing	2021-09-21	2018-11-21	1035
10.1136/bmj-2022-070346	Margin status and survival outcomes after breast cancer conservation surgery: prospectively registered systematic review and meta-analysis	Systematic Review + Meta-analysis	BMJ - British Medical Journal	2024	42.7	Medicine, General & Internal	BMJ Publishing Group	United Kingdom	No	CRD42021232115	No	NA	No	NA	Not Updated - Ongoing	2022-09-21	2021-01-25	604
10.1136/bmj.m2521	Self-management interventions to reduce healthcare use and improve quality of life among patients with asthma: systematic review and network meta-analysis	Systematic Review + Network Meta-analysis	BMJ - British Medical Journal	2024	42.7	Medicine, General & Internal	British Med Journal Publ Group	United Kingdom	Yes	CRD42019121350	No	NA	No	NA	Not Updated - Ongoing	2020-08-08	2019-01-07	579
10.1016/S0140-6736(24)01733-1	Mineralocorticoid receptor antagonists in heart failure: an individual patient level meta-analysis	Systematic Review + Meta-analysis	Lancet	2024	88.5	Medicine, General & Internal	Elsevier Science Inc	United Kingdom	No	CRD42024541487	No	NA	Yes	Protocol URL	Not Updated - Ongoing	2024-09-01	2024-04-29	125
10.1371/journal.pmed.1003698	Effectiveness of cash-plus programmes on early childhood outcomes compared to cash transfers alone: A systematic review and meta-analysis in low- and middle-income countries	Systematic Review + Meta-analysis	PLoS Medicine	2024	9.9	Medicine, General & Internal	Public Library Science	United Kingdom	No	CRD42018108017	No	NA	No	NA	Updated - Completed and Published	2021-09-28	2018-09-10	1114
10.1016/j.eclinm.2020.100433	COVID-19 in 7780 pediatric patients: A systematic review	Systematic Review	EClinicalMedicine	2024	10.0	Medicine, General & Internal	Elsevier	United States	Yes	CRD42020182261	No	NA	No	NA	Updated - Completed and Published	2020-06-26	2020-04-30	57
10.1136/bmjopen-2023-077886	Definition and measurement of post-COVID-19 conditions in real-world practice: a global systematic literature review	Systematic Review	BMJ Open	2024	2.3	Medicine, General & Internal	BMJ Publishing Group	United States	Yes	CRD42022376111	No	NA	No	NA	Not Updated - Ongoing	2024-02-01	2022-11-24	434
10.3390/jcm11226781	The Efficacy and Safety of Direct Oral Anticoagulants versus Standard of Care in Patients without an Indication of Anti-Coagulants after Transcatheter Aortic Valve Replacement: A Meta-Analysis of Randomized Controlled Trials	Systematic Review + Meta-analysis	Journal of Clinical Medicine	2024	2.9	Medicine, General & Internal	MDPI	United States	No	CRD42022357027	No	NA	No	NA	Not Updated - Ongoing	2022-11-16	2022-09-10	67
10.1186/s13643-023-02374-3	Title-plus-abstract versus title-only first-level screening approach: a case study using a systematic review of dietary patterns and sarcopenia risk to compare screening performance	Systematic Review	Systematic Reviews	2024	3.9	Medicine, General & Internal	BMC	United States	Yes	CRD42020172655	No	NA	No	NA	Not Updated - Ongoing	2023-11-13	2020-04-28	1294
10.1093/fampra/cmad118	Accuracy of diagnostic tests for acute diverticulitis that are feasible in primary care: a systematic review and meta-analysis	Systematic Review + Meta-analysis	Family Practice	2024	2.2	Medicine, General & Internal Primary Health Care	Oxford Univ Press	The Netherlands	Yes	CRD42021230622	No	NA	No	NA	Updated - Completed and Published	2024-01-25	2021-02-11	1078
10.1002/jcsm.13478	Body weight and composition endpoints in cancer cachexia clinical trials: Systematic Review 4 of the cachexia endpoints series	Systematic Review + Meta-analysis	Journal of Cachexia. Sarcopenia and Muscle	2024	9.1	Medicine, General & Internal Geriatrics & Gerontology	Wiley	United Kingdom	No	CRD42022276710	No	NA	Yes	Protocol URL	Not Updated - Ongoing	2024-05-13	2022-01-14	850
10.1186/s12875-024-02612-0	Acceptability and use of HIV self-testing among young people in sub-Saharan Africa: a mixed methods systematic review	Systematic Review	BMC Primary Care	2024	2.6	Medicine, General & Internal Primary Health Care	BMC	Australia	Yes	CRD4202127891	No	NA	Yes	Protocol URL	Updated - Completed and Published	2024-10-15	2021-10-16	1095
10.1186/s12978-023-01582-3	Abortion services during the COVID-19 pandemic: a systematic review	Systematic Review	BMC Primary Care	2024	2.6	Medicine, General & Internal Primary Health Care	BCM	Iran	Yes	CRD42021279042	No	NA	No	NA	Not Updated - Ongoing	2023-04-13	2021-09-30	560
10.1016/j.ijosm.2023.100688	Spinal manipulation combined with exercise therapy could be more effective than exercise therapy alone for shoulder pain and disability: A systematic review and meta-analysis	Systematic Review + Meta-analysis	International Journal of Osteopathic Medicine	2024	1.5	Medicine, General & Internal Rehabilitation	Elsevier Sci Ltd	Brazil	Yes	CRD42020197986	No	NA	No	NA	Not Updated - Ongoing	2023-09-29	2020-08-15	1140
10.12659/msm.937166	Urodynamics in Early Diagnosis of Diabetic Bladder Dysfunction in Women: A Systematic Review and Meta-Analysis	Systematic Review + Meta-analysis	Medical Science Monitor	2024	2.1	Medicine, Research & Experimental	Int Scientific Information. Inc	Hungary	Yes	CRD42021256275	No	NA	No	NA	Not Updated - Ongoing	2022-07-09	2021-06-23	381
10.1007/s10238-022-00936-8	Presepsin levels and COVID-19 severity: a systematic review and meta-analysis	Systematic Review + Meta-analysis	Clinical and Experimental Medicine	2024	3.5	Medicine, Research & Experimental	Springer-Verlag Italia Srl	Italy	Yes	CRD42022325971	No	NA	No	NA	Updated - Completed and Published	2022-11-15	2022-05-18	181
10.1111/eci.14348	Percutaneous coronary intervention versus coronary artery bypass grafting in left main disease according to patients' sex: A meta-analysis	Systematic Review + Meta-analysis	European Journal of Clinical Investigation	2024	3.6	Medicine, Research & Experimental	Wiley	Italy	No	CRD42024537726	No	NA	No	NA	Not Updated - Ongoing	2024-11-14	2024-04-29	199
10.1186/s40001-022-00687-y	5-ASA induced interstitial nephritis in patients with inflammatory bowel disease: a systematic review	Systematic Review	European Journal of Medical Research	2024	3.4	Medicine, Research & Experimental	BMC	United Kingdom	No	CRD42020205387	No	NA	No	NA	Not Updated - Ongoing	2022-04-29	2020-10-10	566
10.1186/s13287-020-01762-z	Stem cell-based therapies for ischemic stroke: a systematic review and meta-analysis of clinical trials	Systematic Review + Meta-analysis	Stem Cell Research & Therapy	2024	7.3	Medicine, Research & Experimental Cell Biology Cell & Tissue Engineering	BMC	China	Yes	CRD42019135805	No	NA	No	NA	Updated - Completed and Published	2020-06-26	2019-07-23	339
10.62347/njrm6592	Effect of pulmonary rehabilitation training on postoperative recovery in lung cancer patients undergoing thoracoscopic partial pulmonary resection: a meta-analysis.	Systematic Review + Meta-analysis	American Journal of Translational Research	2024	1.6	Medicine, Research & Experimental Oncology	E-Century Publishing Corp	China	No	CRD42024574965	No	NA	No	NA	Not Updated - Ongoing	2024-11-30	2024-08-10	112
10.1111/cts.13781	A systematic review and meta-analysis of the impacts of germline pharmacogenomics on severe toxicity and symptom burden in adult patients with cancer	Systematic Review + Meta-analysis	CTS-Clinical and Translational Science	2024	2.8	Medicine, Research & Experimental	Wiley	Australia	No	CRD42023421277	No	NA	No	NA	Not Updated - Ongoing	2024-05-03	2023-05-06	363
10.31661/gmj.v12i.2441	Acute or Short-term Effects of Whey Protein Alone or Along with Carbohydrate on Inflammation: A Systematic Review of Clinical Trials	Systematic Review	Galen Medical Journal	2024	0.6	Medicine, Research & Experimental	Salvia Medical Sciences Ltd	Iran	No	CRD42021273915	No	NA	No	NA	Not Updated - Completed but not Published	2023-04-18	2021-09-19	576
10.1186/s40001-021-00570-2	The effects of hyperbaric oxygen therapy (HBOT) on coronavirus disease-2019 (COVID-19): a systematic review	Systematic Review	European Journal of Medical Research	2024	3.4	Medicine, Research & Experimental	BMC	Iran	No	CRD42021269821	No	NA	No	NA	Not Updated - Ongoing	2021-08-19	2021-07-28	22
10.1186/s12967-021-02931-1	Manifestations of HbSE sickle cell disease: a systematic review	Systematic Review	Journal of Translational Medicine	2024	7.5	Medicine, Research & Experimental	BMC	Qatar	Yes	CRD42021229877	No	NA	No	NA	Updated - Completed and Published	2021-06-16	2021-02-07	129
10.3892/etm.2025.12857	Updated meta‑analysis on the therapeutic effects of botanical extract interventions for chronic lower back pain	Systematic Review + Meta-analysis	Experimental and Therapeutic Medicine	2024	2.3	Medicine, Research & Experimental	Spandidos Publ Ltd	Taiwan	Yes	CRD42024554015	No	NA	No	NA	Not Updated - Ongoing	2025-03-31	2024-06-15	289
10.3390/diseases12020031	Global Prevalence of Zika and Chikungunya Coinfection: A Systematic Review and Meta-Analysis	Systematic Review + Meta-analysis	Diseases	2024	3.0	Medicine, Research & Experimental	MDPI	United Kingdom	Yes	CRD42020176409	No	NA	No	NA	Not Updated - Ongoing	2024-01-31	2020-04-28	1373
10.2196/52167	Central Hemodynamic and Thermoregulatory Responses to Food Intake as Potential Biomarkers for Eating Detection: Systematic Review	Systematic Review	Interactive Journal of Medical Research	2024	2.2	Medicine, Research & Experimental	JMIR Publications Inc	United States	No	CRD42022360600	No	NA	Yes	Protocol URL	Not Updated - Completed but not Published	2024-09-10	2022-09-30	711
10.1002/lary.31308	A Systematic Review on Heritability of Sudden Sensorineural Hearing Loss	Systematic Review	Laryngoscope	2024	2.0	Medicine, Research & Experimental Otorhinolaryngology	Wiley	Spain	Yes	CRD42022357389	No	NA	No	NA	Updated - Completed and Published	2024-01-25	2022-09-12	500
10.3390/pathogens11091045	Genetic Variants of Glucose-6-Phosphate Dehydrogenase and Their Associated Enzyme Activity: A Systematic Review and Meta-Analysis	Systematic Review + Meta-analysis	Pathogens	2024	3.3	Microbiology	MDPI	Australia	Yes	CRD42020207448	No	NA	No	NA	Not Updated - Ongoing	2022-09-14	2020-11-12	671
10.3390/microorganisms12122391	Insights on the Pooled Prevalence and Global Distribution of Leptospirosis in Goats: Systematic Review and Meta-Analysis	Systematic Review + Meta-analysis	Microorganisms	2024	4.2	Microbiology	MDPI	Brazil	Yes	CRD42023405693	No	NA	No	NA	Not Updated - Ongoing	2024-11-22	2023-04-18	584
10.3389/fmicb.2024.1497319	Comparative analysis of the leprosy detection rate regarding its clinical spectrum through PCR using the 16S rRNA gene: a scientometrics and meta-analysis	Systematic Review + Meta-analysis	Frontiers in Microbiology	2024	4.5	Microbiology	Frontiers Media SA	Brazil	Yes	CRD42024588790	No	NA	No	NA	Not Updated - Ongoing	2024-10-20	2024-09-20	30
10.3389/fmicb.2022.860436	A 6-Year Update on the Diversity of Methicillin-Resistant Staphylococcus aureus Clones in Africa: A Systematic Review	Systematic Review	Frontiers in Microbiology	2024	4.5	Microbiology	Frontiers Media SA	Egypt	Yes	CRD42021277238	No	NA	No	NA	Updated - Completed and Published	2022-05-03	2021-10-06	209
10.3389/fmicb.2025.1541524	Global patterns of antibiotic resistance in group B Streptococcus: a systematic review and meta-analysis	Systematic Review + Meta-analysis	Frontiers in Microbiology	2024	4.5	Microbiology	Frontiers Media SA	Iran	No	CRD42024566269	No	NA	Yes	Protocol URL	Not Updated - Ongoing	2025-04-16	2024-07-17	273
10.1128/spectrum.00467-21	Diagnostic Accuracy of Immunochromatographic Tests for the Detection of Norovirus in Stool Specimens: a Systematic Review and Meta-Analysis	Systematic Review + Meta-analysis	Microbiology Spectrum	2024	3.8	Microbiology	Amer Soc Microbiology	Republic of Korea	No	CRD42020186911	No	NA	No	NA	Not Updated - Ongoing	2021-07-07	2020-08-24	317
10.3390/microorganisms12081678	Effect of Saccharomyces boulardii on Liver Diseases: A Systematic Review	Systematic Review	Microorganisms	2024	4.2	Microbiology	MDPI	Russia	No	CRD42022378050	No	NA	No	NA	Not Updated - Ongoing	2024-08-15	2022-12-20	604
10.1186/s12941-024-00707-1	In search of the best method to detect carriage of carbapenem-resistant Pseudomonas aeruginosa in humans: a systematic review	Systematic Review	Annals of Clinical Microbiology and Antimicrobials	2024	3.6	Microbiology	BMC	The Netherlands	Yes	CRD42020207390	No	NA	Yes	Protocol URL	Not Updated - Ongoing	2024-06-10	2020-10-03	1346
10.1007/s10096-024-05032-1	Diagnostic accuracy of Xpert MTB/RIF Ultra for detecting pulmonary tuberculosis and rifampicin resistance: a systematic review and meta-analysis	Systematic Review + Meta-analysis	European Journal of Clinical Microbiology & Infectious Diseases	2024	3.0	Microbiology Infectious Diseases	Springer	China	No	CRD42024569674	No	NA	No	NA	Not Updated - Ongoing	2025-01-04	2024-07-28	160
10.1016/S2666-5247(22)00390-1	Efficacy of SARS-CoV-2 vaccines and the dose–response relationship with three major antibodies: a systematic review and meta-analysis of randomised controlled trials	Systematic Review + Meta-analysis	The Lancet Microbe	2024	20.4	Microbiology Infectious Diseases	Elsevier	China	Yes	CRD42021287238	No	NA	No	NA	Not Updated - Ongoing	2023-02-28	2021-10-27	489
10.1007/s10096-024-05032-1	The impact of psychiatric comorbidity on Parkinson's disease outcomes: a systematic review and meta-analysis	Systematic Review + Meta-analysis	European Journal of Clinical Microbiology & Infectious Diseases	2024	3.0	Microbiology Infectious Diseases	Springer	China	No	CRD42024569674	No	NA	No	NA	Not Updated - Ongoing	2025-01-04	2024-07-28	160
10.1016/j.lanmic.2024.100963	Performance of stool-based molecular tests and processing methods for paediatric tuberculosis diagnosis: a systematic review and meta-analysis	Systematic Review + Meta-analysis	Lancet Microbe	2024	20.4	Microbiology Infectious Diseases	Elsevier	Mozambique	Yes	CRD42022341514	No	NA	No	NA	Not Updated - Ongoing	2024-11-11	2022-07-07	858
10.1016/j.cmi.2021.05.018	Novel point-of-care biomarker combination tests to differentiate acute bacterial from viral respiratory tract infections to guide antibiotic prescribing: a systematic review	Systematic Review	Clinical Microbiology and Infection	2024	8.5	Microbiology Infectious Diseases	Elsevier Sci Ltd	United Kingdom	No	CRD42020178973	No	NA	Yes	Protocol URL	Updated - Completed and Published	2021-05-17	2020-05-26	356
10.3389/fcimb.2021.732423	The Effect of Exogenous Sex Steroids on the Vaginal Microbiota: A Systematic Review	Systematic Review	Frontiers in Cellular and Infection Microbiology	2024	4.8	Microbiology Immunology	Frontiers Media SA	Australia	Yes	CRD42018107730	No	NA	No	NA	Updated - Completed and Published	2021-11-12	2018-09-05	1164
10.1093/cid/ciaa1353	Methodological and Reporting Quality of Noninferiority Randomized Controlled Trials Comparing Antiretroviral Therapies: A Systematic Review	Systematic Review	Clinical Infectious Diseases	2024	7.3	Microbiology Immunology Infectious Diseases	Oxford Univ Press Inc	Canada	No	CRD42022328586	No	NA	No	NA	Updated - Completed and Published	2023-05-27	2022-05-10	382
10.4103/ijmy.ijmy_131_23	The In vitro activity of carbapenems alone and in combination with β-lactamase inhibitors against difficult-to-treat mycobacteria; Mycobacterium tuberculosis. Mycobacterium abscessus. and Mycobacterium avium complex: A systematic review	Systematic Review	International Journal of Mycobacteriology	2024	1.5	Microbiology Infectious Disease	Wolters Kluwer Medknow Publications	Sweden	Yes	CRD42021258537	No	NA	No	NA	Not Updated - Ongoing	2023-09-15	2021-07-02	805
10.1371/journal.pone.0288016	The epidemiology of superficial Streptococcal A (impetigo and pharyngitis) infections in Australia: A systematic review	Systematic Review	PLoS One	2024	2.6	Multidisciplinary Sciences	Public Library Science	Australia	Yes	CRD42019140440	Yes	PLoS One	Yes	DOI	Not Updated - Ongoing	2023-11-30	2019-09-17	1535
10.1371/journal.pone.0252612	Applications of machine learning to undifferentiated chest pain in the emergency department: A systematic review	Systematic Review	PLoS One	2024	2.6	Multidisciplinary Sciences	Public Library Science	Australia	Yes	CRD42020184977	No	NA	No	NA	Updated - Completed and Published	2021-08-24	2020-09-08	350
10.1371/journal.pone.0292648	Systematic review of predictors of hospitalisation for non-specific low back pain with or without referred leg pain	Systematic Review	PLoS One	2024	2.6	Multidisciplinary Sciences	Public Library Science	Australia	Yes	CRD42021281827	No	NA	No	NA	Updated - Completed and Published	2023-10-10	2021-10-29	711
10.1371/journal.pone.0234196	Echocardiographic screening to determine progression of latent rheumatic heart disease in endemic areas: A systematic review and meta-analysis	Systematic Review + Meta-analysis	PLoS One	2024	2.6	Multidisciplinary Sciences	Public Library Science	Australia	Yes	CRD42019119427	No	NA	Yes	Protocol URL	Not Updated - Ongoing	2020-06-04	2019-01-09	512
10.1371/journal.pone.0244078	Regionalization for health improvement: A systematic review	Systematic Review	PLoS One	2024	2.6	Multidisciplinary Sciences	Public Library Science	Brazil	No	CRD42016042314	Yes	PLoS One	No	NA	Updated - Completed and Published	2020-12-22	2016-07-04	1632
10.1371/journal.pone.0284476	Systematic review and meta-analysis of anti-thymocyte globulin dosage as a component of graft-versus-host disease prophylaxis	Systematic Review + Meta-analysis	PLoS One	2024	2.6	Multidisciplinary Sciences	Public Library Science	Brazil	Yes	CRD42020173449	No	NA	Yes	Protocol URL	Not Updated - Ongoing	2023-04-18	2020-04-28	1085
10.1371/journal.pone.0248768	Accuracy of frozen section in intraoperative margin assessment for breast-conserving surgery: A systematic review and meta-analysis	Systematic Review + Meta-analysis	PLoS One	2024	2.6	Multidisciplinary Sciences	Public Library Science	Brazil	No	CRD42019125682	No	NA	No	NA	Updated - Completed and Published	2021-03-18	2019-10-07	528
10.1371/journal.pone.0283237	Acute effect of low-load resistance exercise with blood flow restriction on oxidative stress biomarkers: A systematic review and meta-analysis	Systematic Review + Meta-analysis	PLoS One	2024	2.6	Multidisciplinary Sciences	Public Library Science	Brazil	No	CRD42020183204	No	NA	Yes	DOI	Not Updated - Completed but not Published	2023-04-21	2020-07-05	1020
10.1371/journal.pone.0325445	24-hour movement behaviours and mental health in non-clinical populations: A systematic review	Systematic Review	PLoS One	2024	2.6	Multidisciplinary Sciences	Public Library Science	Canada	No	CRD42022312717	No	NA	No	NA	Updated - Completed and Published	2025-06-09	2022-03-26	1171
10.1371/journal.pone.0245061	The longitudinal and concurrent relationship between caregiver sensitivity and preschool attachment: A systematic review and meta-analysis	Systematic Review + Meta-analysis	PLoS One	2024	2.6	Multidisciplinary Sciences	Public Library Science	Canada	Yes	CRD42017073417	No	NA	No	NA	Not Updated - Ongoing	2021-01-22	2017-08-01	1270
10.7717/peerj.13726	Effects of school-based neuromuscular training on fundamental movement skills and physical fitness in children: a systematic review.	Systematic Review	PeerJ	2024	2.4	Multidisciplinary Sciences	Peerj Inc	China	No	CRD42022297349	No	NA	No	NA	Not Updated - Ongoing	2022-07-08	2022-02-05	153
10.7717/peerj.18615	Comparative efficacy and safety of 180 W XPS vs. 120 W HPS GreenLight laser therapy for benign prostatic hyperplasia: a systematic review and meta-analysis	Systematic Review + Meta-analysis	PeerJ	2024	2.4	Multidisciplinary Sciences	Peerj Inc	China	No	CRD42024531176	No	NA	No	NA	Not Updated - Ongoing	2024-11-27	2024-04-12	229
10.7717/peerj.17615	The effects of exercise on FGF21 in adults: a systematic review and meta-analysis	Systematic Review + Meta-analysis	PeerJ	2024	2.4	Multidisciplinary Sciences	Peerj Inc	China	No	CRD42023471163	No	NA	No	NA	Not Updated - Ongoing	2024-06-25	2023-10-27	242
10.7717/peerj.17585	The prognostic role of lymphocyte-tomonocyte ratio in patients with resectable pancreatic cancer: a systematic review and meta-analysis	Systematic Review + Meta-analysis	PeerJ	2024	2.4	Multidisciplinary Sciences	Peerj Inc	China	Yes	CRD42023461260	No	NA	No	NA	Not Updated - Ongoing	2024-07-18	2023-09-17	305
10.7717/peerj.18512	Comparing the effectiveness of five traditional Chinese exercises in improving balance function in older adults: a systematic review and Bayesian network meta-analysis.	Systematic Review + Network Meta-analysis	PeerJ	2024	2.4	Multidisciplinary Sciences	Peerj Inc	China	No	CRD42023481450	No	NA	No	NA	Not Updated - Ongoing	2024-11-13	2023-11-20	359
10.1371/journal.pone.0304762	Prevalence of cognitive impairment and its predictors among chronic kidney disease patients: A systematic review and meta-analysis	Systematic Review + Meta-analysis	PLoS One	2024	2.6	Multidisciplinary Sciences	Public Library Science	China	Yes	CRD42023412864	No	NA	Yes	DOI	Not Updated - Ongoing	2024-06-03	2023-04-10	420
10.1371/journal.pone.0284865	Acceptance and associated factors of HIV testing among college students in China: A systematic review and meta-analysis	Systematic Review + Meta-analysis	PLoS One	2024	2.6	Multidisciplinary Sciences	Public Library Science	China	No	CRD42022367976	No	NA	No	NA	Not Updated - Ongoing	2023-04-27	2022-10-30	179
10.1371/journal.pone.0326494	Prehospital blood pressure lowering in patients with ultra-acute presumed stroke: A systematic review and meta-analysis	Systematic Review + Meta-analysis	PLoS One	2024	2.6	Multidisciplinary Sciences	Public Library Science	China	No	CRD42024557505	No	NA	No	NA	Not Updated - Ongoing	2025-07-16	2024-06-29	382
10.1371/journal.pone.0309462	Effects of Exergaming on executive function and motor ability in children: A systematic review and meta-analysis	Systematic Review + Meta-analysis	PLoS One	2024	2.6	Multidisciplinary Sciences	Public Library Science	China	No	CRD42023482281	No	NA	Yes	Protocol URL	Not Updated - Ongoing	2024-09-06	2023-11-23	288
10.1371/journal.pone.0266754	Meta-analysis of efficacy and safety of sustained release oxycodone hydrochloride rectal administration for moderate to severe pain	Systematic Review + Meta-analysis	PLoS One	2024	2.6	Multidisciplinary Sciences	Public Library Science	China	Yes	CRD42021209660	No	NA	Yes	Protocol URL	Updated - Completed and Published	2022-06-27	2021-01-11	532
10.7717/peerj.18213	Integrating whole genome sequencing and machine learning for predicting antimicrobial resistance in critical pathogens: a systematic review of antimicrobial susceptibility tests	Systematic Review	PeerJ	2024	2.4	Multidisciplinary Sciences	Peerj Inc	Colombia	No	CRD42024543099	No	NA	No	NA	Not Updated - Ongoing	2024-10-09	2024-05-14	148
10.1371/journal.pone.0271467	Is there an association between pelvic organ prolapse and oxidative stress? A systematic review	Systematic Review	PLoS One	2024	2.6	Multidisciplinary Sciences	Public Library Science	Czech Republic	No	CRD42021242240	No	NA	No	NA	Not Updated - Ongoing	2022-08-04	2021-04-22	469
10.7717/peerj.11941	Global warming and neurological practice: systematic review	Systematic Review	PeerJ	2024	2.4	Multidisciplinary Sciences	Peerj Inc	Denmark	Yes	CRD42020147543	No	NA	No	NA	Not Updated - Ongoing	2021-08-04	2020-04-28	463
10.1371/journal.pone.0295900	Deaths and cardiopulmonary events following colorectal cancer screening-A systematic review with meta-analyses	Systematic Review + Meta-analysis	PLoS One	2024	2.6	Multidisciplinary Sciences	Public Library Science	Denmark	Yes	CRD42017058844	No	NA	Yes	Protocol URL	Not Updated - Ongoing	2024-03-14	2017-11-03	2323
10.1371/journal.pone.0323601	Active trachoma among children aged 1-9 years in Ethiopia: A meta-analysis from 2019 to 2024	Systematic Review + Meta-analysis	PLoS One	2024	2.6	Multidisciplinary Sciences	Public Library Science	Ethiopia	No	CRD42024514026	No	NA	No	NA	Not Updated - Ongoing	2025-05-09	2024-04-14	390
10.1371/journal.pone.0321873	Extended-spectrum β-lactamase-producing Enterobacterales among people living with human immunodeficiency virus across the globe: A systematic review and meta-analysis.	Systematic Review + Meta-analysis	PLoS One	2024	2.6	Multidisciplinary Sciences	Public Library Science	Ethiopia	No	CRD42024557981	No	NA	No	NA	Not Updated - Ongoing	2025-06-10	2024-06-25	350
10.1371/journal.pone.0295275	Knowledge. attitude and practice towards antenatal physical exercise among pregnant women in Ethiopia: A systematic review and meta-analysis	Systematic Review + Meta-analysis	PLoS One	2024	2.6	Multidisciplinary Sciences	Public Library Science	Ethiopia	No	CRD42023444723	No	NA	No	NA	Not Updated - Ongoing	2023-12-14	2023-07-23	144
10.1371/journal.pone.0313819	Prevalence of color vision deficiency in Africa: Systematic review and meta-analysis	Systematic Review + Meta-analysis	PLoS One	2024	2.6	Multidisciplinary Sciences	Public Library Science	Ethiopia	No	CRD42024510403	No	NA	No	NA	Not Updated - Ongoing	2024-12-04	2024-02-17	291
10.1371/journal.pone.0316464	Prevalence of prolonged transitional neonatal hypoglycemia and associated factors in Ethiopia: A systematic review and meta-analysis	Systematic Review + Meta-analysis	PLoS One	2024	2.6	Multidisciplinary Sciences	Public Library Science	Ethiopia	No	CRD42023424953	No	NA	No	NA	Not Updated - Ongoing	2025-02-06	2023-05-19	629
10.1038/s41598-025-89541-9	Men's knowledge of obstetrics danger sign and associated factors in low-income countries: a systematic review and meta-analysis	Systematic Review + Meta-analysis	Scientific Reports	2024	3.9	Multidisciplinary Sciences	Nature Portfolio	Ethiopia	No	CRD42024488979	No	NA	No	NA	Not Updated - Ongoing	2025-02-24	2024-07-05	234
10.1371/journal.pone.0325894	Impact of joint commission international accreditation on occupational health and patient safety: A systematic review	Systematic Review	PLoS One	2024	2.6	Multidisciplinary Sciences	Public Library Science	Finland	Yes	CRD42021275665	No	NA	No	NA	Not Updated - Ongoing	2025-06-17	2021-12-09	1286
10.1371/journal.pone.0261011	Current practices of management of maternal and congenital Cytomegalovirus infection during pregnancy after a maternal primary infection occurring in first trimester of pregnancy: Systematic review	Systematic Review + Meta-analysis	PLoS One	2024	2.6	Multidisciplinary Sciences	Public Library Science	France	No	CRD42019124342	No	NA	No	NA	Not Updated - Ongoing	2021-12-03	2019-03-04	1005
10.1002/cam4.6695	Are digital health interventions valuable to support patients with cancer and caregivers? An umbrella review of web-based and app-based supportive care interventions	Umbrella Review	Cancer Medicine	2024	2.6	Multidisciplinary Sciences	Public Library Science	France	Yes	CRD42022333110	No	NA	No	NA	Updated - Completed and Published	2023-11-08	2022-06-06	520
10.1038/s41598-021-86699-w	Comparison of treatment to improve gastrointestinal functions after colorectal surgery within enhanced recovery programmes: a systematic review and meta-analysis	Systematic Review + Meta-analysis	Scientific Reports	2024	3.9	Multidisciplinary Sciences	Nature Portfolio	France	No	CRD42020167339	No	NA	No	NA	Updated - Completed and Published	2021-04-01	2020-04-28	338
10.1371/journal.pone.0317094	Armed violent conflict and healthcare-seeking behavior for maternal and child health in sub-Saharan Africa: A systematic review	Systematic Review	PLoS One	2024	2.6	Multidisciplinary Sciences	Public Library Science	Germany	Yes	CRD42023484004	No	NA	Yes	Protocol URL	Not Updated - Ongoing	2025-02-04	2023-11-28	434
10.1371/journal.pone.0273103	Antithrombotic therapy for secondary prevention in patients with stroke or transient ischemic attack: A multiple treatment network meta-analysis of randomized controlled trials	Systematic Review + Network Meta-analysis	PLoS One	2024	2.6	Multidisciplinary Sciences	Public Library Science	Hungary	Yes	CRD42020197143	No	NA	Yes	Protocol URL	Not Updated - Ongoing	2022-08-17	2020-08-11	736
10.1038/s41598-020-72967-8	Assessing the need for pioglitazone in the treatment of patients with type 2 diabetes: a meta-analysis of its risks and benefits from prospective trials	Systematic Review + Meta-analysis	Scientific Reports	2024	3.9	Multidisciplinary Sciences	Nature Portfolio	India	No	CRD42019122403	No	NA	No	NA	Updated - Completed and Published	2020-09-25	2019-02-07	596
10.1371/journal.pone.0261350	mRNA Covid-19 vaccines in pregnancy: A systematic review	Systematic Review	PLoS One	2024	2.6	Multidisciplinary Sciences	Public Library Science	Indonesia	No	CRD42021261684	No	NA	Yes	Protocol URL	Updated - Completed and Published	2022-02-02	2021-06-18	229
10.1371/journal.pone.0285533	Systematic review with meta-analysis: Prevalence. risk factors. and challenges for urinary schistosomiasis in children (USC)	Systematic Review + Meta-analysis	PLoS One	2024	2.6	Multidisciplinary Sciences	Public Library Science	Malaysia	No	CRD42022311609	No	NA	No	NA	Not Updated - Ongoing	2023-08-17	2022-04-28	476
10.1371/journal.pone.0281847	Accuracy and reliability of self-administered visual acuity tests: Systematic review of pragmatic trials	Systematic Review	PLoS One	2024	2.6	Multidisciplinary Sciences	Public Library Science	Norway	No	CRD42022385045	No	NA	No	NA	Updated - Completed and Published	2023-06-22	2022-12-20	184
10.1371/journal.pone.0329164	Abdominal organ injury in cardiac arrest: Systematic literature review	Systematic Review	PLoS One	2024	2.6	Multidisciplinary Sciences	Public Library Science	Norway	Yes	CRD42022311508	No	NA	No	NA	Updated - Completed and Published	2025-08-01	2022-04-28	1191
10.1016/j.heliyon.2022.e11290	Vitamin D supplementation for the prevention of total cancer incidence and mortality: An updated systematic review and meta-analysis	Systematic Review + Meta-analysis	Heliyon	2024	3.6	Multidisciplinary Sciences	Cell Press	Pakistan	No	CRD42022308968	No	NA	No	NA	Not Updated - Ongoing	2022-10-28	2022-03-08	234
10.7717/peerj.12552	Seroprevalence and lethality by SARS-CoV-2 in indigenous populations of Latin America and the Caribbean: a systematic review	Systematic Review	PeerJ	2024	2.4	Multidisciplinary Sciences	Peerj Inc	Peru	Yes	CRD42020207862	No	NA	No	NA	Updated - Completed and Published	2021-12-16	2020-09-10	462
10.1371/journal.pone.0241857	Effectiveness of eHealth interventions for improving medication adherence of organ transplant patients: A systematic review and meta-analysis	Systematic Review + Meta-analysis	PLoS One	2024	2.6	Multidisciplinary Sciences	Public Library Science	Republic of Korea	Yes	CRD42017067145	No	NA	Yes	Protocol URL	Not Updated - Completed but not Published	2020-11-05	2017-05-16	1269
10.1038/s41598-023-32266-4	Clinical outcomes of renin angiotensin system inhibitor-based dual antihypertensive regimens in chronic kidney disease: a network meta-analysis	Systematic Review + Meta-analysis	Scientific Reports	2024	3.9	Multidisciplinary Sciences	Nature Portfolio	Republic of Korea	Yes	CRD42022365927	No	NA	No	NA	Updated - Completed and Published	2023-04-07	2022-10-20	169
10.1371/journal.pone.0279559	Parent-infant observation for prediction of later childhood psychopathology in community-based samples: A systematic review.	Systematic Review	PLoS One	2024	2.6	Multidisciplinary Sciences	Public Library Science	Scotland	No	CRD42020162917	No	NA	No	NA	Not Updated - Ongoing	2022-12-29	2020-01-14	1080
10.1371/journal.pone.0263166	Acupuncture for emotional symptoms in patients with functional gastrointestinal disorders: A systematic review and meta-analysis	Systematic Review + Meta-analysis	PLoS One	2024	2.6	Multidisciplinary Sciences	Public Library Science	Spain	Yes	CRD42021271899	No	NA	No	NA	Not Updated - Ongoing	2022-01-27	2021-09-04	145
10.1038/s41598-023-44917-7	Incidence and risk factors for stroke after hip fracture: a meta-analysis	Systematic Review + Meta-analysis	Scientific Reports	2024	3.9	Multidisciplinary Sciences	Nature Portfolio	Spain	No	CRD42023384742	No	NA	No	NA	Not Updated - Ongoing	2023-10-17	2023-01-09	281
10.1038/s41598-024-80387-1	Quality of life and utility of patients with peripheral artery disease (PAD): a systematic review and meta-analysis.	Systematic Review + Meta-analysis	Scientific Reports	2024	3.9	Multidisciplinary Sciences	Nature Portfolio	Thailand	Yes	CRD42023392775	No	NA	No	NA	Not Updated - Ongoing	2024-11-21	2023-01-29	662
10.1371/journal.pone.0233226	Patient-reported physical functioning and quality of life after pelvic ring injury: A systematic review of the literature	Systematic Review	PLoS One	2024	2.6	Multidisciplinary Sciences	Public Library Science	The Netherlands	No	CRD42019129176	No	NA	No	NA	Not Updated - Completed but not Published	2020-07-17	2019-04-16	458
10.1371/journal.pone.0260844	Allopurinol to reduce cardiovascular morbidity and mortality: A systematic review and meta-analysis	Systematic Review + Meta-analysis	PLoS One	2024	2.6	Multidisciplinary Sciences	Public Library Science	The Netherlands	No	CRD42018089744	No	NA	Yes	Protocol URL	Not Updated - Completed but not Published	2021-12-02	2018-03-01	1372
10.1371/journal.pone.0277323	Determinants of natural adult sleep: An umbrella review	Umbrella Review	PLoS One	2024	2.6	Multidisciplinary Sciences	Public Library Science	The Netherlands	No	CRD42020149648	No	NA	No	NA	Not Updated - Ongoing	2022-11-07	2020-08-05	824
10.1371/journal.pone.0282666	Factors associated with children and young people’s mental health in the English-speaking Caribbean region: Systematic review and narrative synthesis	Systematic Review	PLoS One	2024	2.6	Multidisciplinary Sciences	Public Library Science	United Kingdom	No	CRD42021283161	No	NA	No	NA	Not Updated - Ongoing	2023-03-08	2021-10-14	510
10.1371/journal.pone.0247299	The predictive value of universal preschool developmental assessment in identifying children with later educational difficulties: A systematic review	Systematic Review	PLoS One	2024	2.6	Multidisciplinary Sciences	Public Library Science	United Kingdom	Yes	CRD42018103111	No	NA	No	NA	Not Updated - Ongoing	2021-03-04	2018-07-18	960
10.1371/journal.pone.0279201	Acceptability of risk stratification within population-based cancer screening from the perspective of healthcare professionals: A mixed methods systematic review and recommendations to support implementation	Systematic Review	PLoS One	2024	2.6	Multidisciplinary Sciences	Public Library Science	United Kingdom	Yes	CRD42021286667	No	NA	No	NA	Not Updated - Ongoing	2023-02-24	2021-11-16	465
10.1371/journal.pone.0292581	Understanding the influence of ethnicity on adherence to antidiabetic medication: Meta-ethnography and systematic review	Systematic Review	PLoS One	2024	2.6	Multidisciplinary Sciences	Public Library Science	United Kingdom	Yes	CRD42022320681	No	NA	No	NA	Not Updated - Ongoing	2023-10-12	2022-03-25	566
10.1371/journal.pone.0289065	Evaluating the impact of injury prevention interventions in child and adolescent sports using the RE-AIM framework and CERT: A systematic review	Systematic Review	PLoS One	2024	2.6	Multidisciplinary Sciences	Public Library Science	United Kingdom	Yes	CRD42021272847	No	NA	Yes	Protocol URL	Not Updated - Ongoing	2023-07-21	2021-10-26	633
10.1371/journal.pone.0309319	Systematic review of oral health in slums and non-slum urban settings of Low and Middle-Income Countries (LMICs): Disease prevalence. determinants. perception. and practices	Systematic Review	PLoS One	2024	2.6	Multidisciplinary Sciences	Public Library Science	United Kingdom	Yes	CRD42020123613	No	NA	Yes	Protocol URL	Not Updated - Ongoing	2024-11-08	2020-02-14	1729
10.1371/journal.pone.0271650	Ethnic disparities in medication adherence? A systematic review examining the association between ethnicity and antidiabetic medication adherence	Systematic Review	PLoS One	2024	2.6	Multidisciplinary Sciences	Public Library Science	United Kingdom	Yes	CRD42021278392	No	NA	No	NA	Updated - Completed and Published	2023-02-22	2021-10-11	499
10.1371/journal.pone.0258501	The accuracy of diagnostic indicators for coeliac disease: A systematic review and meta-analysis	Systematic Review + Meta-analysis	PLoS One	2024	2.6	Multidisciplinary Sciences	Public Library Science	United Kingdom	Yes	CRD42020170766	No	NA	No	NA	Updated - Completed and Published	2021-10-25	2020-02-24	609
10.1371/journal.pone.0254351	The experiences of family caregivers of people with severe mental illness in the Middle East: A systematic review and meta-synthesis of qualitative data	Systematic Review + Meta-analysis	PLoS One	2024	2.6	Multidisciplinary Sciences	Public Library Science	United Kingdom	Yes	CRD42020165519	No	NA	No	NA	Updated - Completed and Published	2021-07-09	2020-06-30	374
10.1371/journal.pone.0252583	Access to care solutions in healthcare for obstetric care in Africa: A systematic review	Systematic Review	PLoS One	2024	2.6	Multidisciplinary Sciences	Public Library Science	United States	Yes	CRD42018105371	No	NA	No	NA	Updated - Completed and Published	2021-06-04	2018-08-13	1026
10.1371/journal.pone.0258863	Interventions to increase early infant diagnosis of HIV infection: A systematic review and meta-analysis.	Systematic Review + Meta-analysis	PLoS One	2024	2.6	Multidisciplinary Sciences	Public Library Science	United States	No	CRD42020191738	No	NA	No	NA	Updated - Completed and Published	2022-02-25	2020-07-12	593
10.1111/nyas.15110	A meta-analytic review of the implementation characteristics in parenting interventions to promote early child development	Systematic Review + Meta-analysis	Annals of the New York Academy of sciences	2024	4.8	Multidisciplinary Sciences	Wiley	United States	No	CRD42022285998	No	NA	No	NA	Not Updated - Completed but not Published	2024-02-14	2022-03-25	691
10.1007/s11682-023-00804-3	Hippocampal subfield volumes in mild cognitive impairment and alzheimer’s disease: a systematic review and meta-analysis	Systematic Review + Meta-analysis	Brain Imaging and Behavior	2024	2.4	Neuroimaging	Springer	China	Yes	CRD42021257586	No	NA	No	NA	Not Updated - Ongoing	2023-09-28	2021-07-04	816
10.1016/j.nicl.2023.103500	Resting-state EEG and MEG biomarkers of pathological fatigue - A transdiagnostic systematic review	Systematic Review	Neurolmage - Clinical	2024	3.6	Neuroimaging	Elsevier Sci Ltd	Germany	No	CRD42022330113	No	NA	No	NA	Updated - Completed and Published	2023-08-18	2022-05-14	461
10.1016/j.nicl.2022.102939	Leptomeningeal enhancement in multiple sclerosis and other neurological diseases: A systematic review and Meta-Analysis	Systematic Review + Meta-analysis	Neurolmage - Clinical	2024	3.6	Neuroimaging	Elsevier Sci Ltd	United States	Yes	CRD42021235026	No	NA	No	NA	Not Updated - Ongoing	2022-01-10	2021-03-09	307
10.3389/fnins.2022.1084362	Activation likelihood estimation identifies brain regions activated during puncturing at Hegu in healthy volunteers: A meta-analysis	Systematic Review + Meta-analysis	Frontiers in Neuroscience	2024	3.2	Neurosciences	Frontiers Media SA	China	Yes	CRD42020197296	No	NA	No	NA	Not Updated - Ongoing	2024-11-21	2020-08-11	1563
10.3389/fneur.2025.1541276	Acupuncture for chronic insomnia disorder: a systematic review with meta-analysis and trial sequential analysis	Systematic Review + Meta-analysis	Frontiers in Neuroscience	2024	3.2	Neurosciences	Frontiers Media SA	China	Yes	CRD42024541760	No	NA	No	NA	Not Updated - Ongoing	2025-04-30	2024-05-13	352
10.3389/fnins.2022.876568	An Activation Likelihood Estimation Meta-Analysis of Specific Functional Alterations in Dorsal Attention Network in Mild Cognitive Impairment	Systematic Review + Meta-analysis	Frontiers in Neuroscience	2024	3.2	Neurosciences	Frontiers Media SA	China	Yes	CRD42021287958	No	NA	No	NA	Not Updated - Ongoing	2022-04-26	2021-01-22	459
10.3389/fnins.2023.1097455	Acupuncture for carpal tunnel syndrome: A systematic review and meta-analysis of randomized controlled trials	Systematic Review + Meta-analysis	Frontiers in Neuroscience	2024	3.2	Neurosciences	Frontiers Media SA	China	Yes	CRD42022329925	No	NA	Yes	Protocol URL	Not Updated - Ongoing	2023-02-23	2022-05-18	281
10.3389/fnins.2022.975576	High circadian stimulus lighting therapy for depression: Meta-analysis of clinical trials	Systematic Review + Meta-analysis	Frontiers in Neuroscience	2024	3.2	Neurosciences	Frontiers Media SA	China	Yes	CRD42021253648	No	NA	Yes	Protocol URL	Not Updated - Ongoing	2022-10-06	2021-06-07	486
10.1007/s41465-020-00194-0	Prognostic Models for Changes in Memory Performance After Memory Training in Healthy Older Adults: a Systematic Review	Systematic Review	Journal of Cognitive Enhancement	2024	1.4	Neurosciences	Springernature	Germany	Yes	CRD42018105803	No	NA	No	NA	Not Updated - Ongoing	2020-10-07	2018-08-14	785
10.1016/j.brainres.2024.148887	The biological efficacy of Apelin against focal transient cerebral ischemia–reperfusion injury. A systematic review and meta-analysis of animal studies.	Systematic Review + Meta-analysis	Brain Research	2024	2.6	Neurosciences	Elsevier	Iran	No	CRD42023460926	No	NA	No	NA	Updated - Completed and Published	2024-03-27	2023-09-27	182
10.3390/brainsci13091268	A 20-Year Systematic Review of the ‘Reading the Mind in the Eyes’ Test across Neurodegenerative Conditions	Systematic Review	Brain Sciences	2024	2.8	Neurosciences	MDPI	Ireland	No	CRD42020182874	No	NA	No	NA	Not Updated - Ongoing	2023-08-31	2020-07-05	1152
10.3233/jad-230803	Effects of Exercise Training on Immune-Related Genes and Pathways in the Cortex of Animal Models of Alzheimer’s Disease: A Systematic Review	Systematic Review	Journal of Alzheimers Disease	2024	3.1	Neurosciences	Sage Publications Ltd	Taiwan	No	CRD42022326093	No	NA	No	NA	Not Updated - Ongoing	2024-04-05	2022-06-07	668
10.1016/j.neubiorev.2020.07.036	Prebiotics. probiotics. fermented foods and cognitive outcomes: A meta-analysis of randomized controlled trials	Systematic Review + Meta-analysis	Neuroscience and Biobehavioral Reviews	2024	7.9	Neurosciences Behavioral Sciences	Pergamon-Elsevier Science Ltd	Australia	Yes	CRD42019137936	No	NA	No	NA	Not Updated - Completed but not Published	2020-08-27	2019-08-07	386
10.1159/000522090	Endocrine Function after Transsphenoidal Surgery in Patients with Non-Functioning Pituitary Adenomas: A Systematic Review and Meta-Analysis	Systematic Review + Meta-analysis	Neuroendocrinology	2024	2.8	Neurosciences Endocrinology & Metabolism	Karger	Denmark	No	CRD42020210853	No	NA	No	NA	Not Updated - Completed but not Published	2022-01-21	2020-10-24	454
10.3389/fnagi.2023.1119194	Prediction model for cognitive frailty in older adults: A systematic review and critical appraisal.	Systematic Review	Frontiers in Aging Neuroscience	2024	4.5	Neurosciences Geriatrics & Gerontology	Frontiers Media SA	China	Yes	CRD42022323591	No	NA	No	NA	Not Updated - Ongoing	2023-04-11	2022-05-06	340
10.3389/fnagi.2023.1124710	Effectiveness and safety of ginkgo biloba preparations in the treatment of Alzheimer's disease: A systematic review and meta-analysis	Systematic Review + Meta-analysis	Frontiers in Aging Neuroscience	2024	4.5	Neurosciences Geriatrics & Gerontology	Frontiers Media SA	China	Yes	CRD42022378970	No	NA	No	NA	Not Updated - Ongoing	2023-03-07	2022-12-13	84
10.3389/fnagi.2021.739115	Effects of Aerobic Exercise and Mind-Body Exercise in Parkinson's Disease: A Mixed-Treatment Comparison Analysis	Systematic Review + Meta-analysis	Frontiers in Aging Neuroscience	2024	4.5	Neurosciences Geriatrics & Gerontology	Frontiers Media SA	China	Yes	CRD42021224823	No	NA	No	NA	Not Updated - Ongoing	2021-11-18	2021-01-06	316
10.3389/fnagi.2022.960328	Effects of vibration training on motor and non-motor symptoms for patients with multiple sclerosis: A systematic review and meta-analysis	Systematic Review + Meta-analysis	Frontiers in Aging Neuroscience	2024	4.5	Neurosciences Geriatrics & Gerontology	Frontiers Media SA	China	Yes	CRD42022326852	No	NA	No	NA	Not Updated - Ongoing	2022-08-05	2022-05-10	87
10.3389/fnagi.2022.921069	Are Mind-Body Exercise Beneficial for Treating Pain. Function. and Quality of Life in Middle-Aged and Old People With Chronic Pain? A Systematic Review and Meta-Analysis	Systematic Review + Meta-analysis	Frontiers in Aging Neuroscience	2024	4.5	Neurosciences Geriatrics & Gerontology	Frontiers Media SA	China	Yes	CRD42022316591	No	NA	Yes	Protocol URL	Not Updated - Ongoing	2022-06-21	2022-04-13	69
10.3389/fnagi.2022.942629	Plasma tau proteins for the diagnosis of mild cognitive impairment and Alzheimer's disease: A systematic review and meta-analysis	Systematic Review + Meta-analysis	Frontiers in Aging Neuroscience	2024	4.5	Neurosciences Geriatrics & Gerontology	Frontiers Media SA	China	Yes	CRD42021264701	No	NA	No	NA	Updated - Completed and Published	2022-07-25	2021-07-29	361
10.3389/fnagi.2024.1399175	Optimal dosage ranges of various exercise types for enhancing timed up and go performance in Parkinson’s disease patients: a systematic review and Bayesian network meta-analysis	Systematic Review + Network Meta-analysis	Frontiers in Aging Neuroscience	2024	4.5	Neurosciences Geriatrics & Gerontology	Frontiers Media SA	China	Yes	CRD42024506968	No	NA	No	NA	Not Updated - Ongoing	2024-06-24	2024-02-07	138
10.1016/j.gaitpost.2023.10.013	The association between pain-related psychological variables and postural control in low back pain: A systematic review and meta-analysis	Systematic Review + Meta-analysis	Gait & Posture	2024	2.4	Neurosciences Sport Sciences Orthopedics	Elsevier Ireland Ltd	Italy	No	CRD42024574456	No	NA	No	NA	Not Updated - Ongoing	2024-12-19	2024-08-09	132
10.3389/fnagi.2023.1148048	Effect of mindfulness-based mind-body therapies in patients with non-specific low back pain—A network meta-analysis of randomized controlled trials	Systematic Review + Network Meta-analysis	Frontiers in Aging Neuroscience	2024	4.5	Neurosciences Geriatrics & Gerontology	Frontiers Media SA	China	Yes	CRD42023389369	No	NA	No	NA	Not Updated - Ongoing	2023-06-29	2023-01-15	165
10.3389/fnagi.2022.1037414	Comparative efficacy and acceptability of treatments for depressive symptoms in cognitive impairment: A systematic review and Bayesian network meta-analysis	Systematic Review + Network Meta-analysis	Frontiers in Aging Neuroscience	2024	4.5	Neurosciences Geriatrics & Gerontology	Frontiers Media SA	China	Yes	CRD42021239621	No	NA	Yes	Protocol URL	Not Updated - Ongoing	2022-12-12	2021-03-31	621
10.1111/jan.15824	How is complexity measured and detected among community dwelling older people aged 65 years and over? A scoping review	Scoping Review	Journal of Advanced Nursing	2024	3.4	Nursing	Wiley	Australia	No	CRD42022299336	No	NA	No	NA	Not Updated - Ongoing	2023-08-13	2022-01-19	571
10.1111/jocn.17434	The Transition of Care Between Emergency Department and Primary Care: An Integrative Systematic Review	Systematic Review	Journal of Clinical Nursing	2024	3.5	Nursing	Wiley	Australia	No	CRD42022316165	No	NA	No	NA	Not Updated - Ongoing	2024-09-27	2022-04-29	882
10.1016/j.ijnurstu.2023.104568	Family visits and depression among residential aged care residents: An integrative review	Integrative Review	International Journal of Nursing Studies	2024	7.1	Nursing	Pergamon-Elsevier Science Ltd	Australia	No	CRD42022325895	No	NA	No	NA	Not Updated - Ongoing	2023-07-27	2022-05-15	438
10.1016/j.ijnurstu.2023.104673	Peripheral intravenous catheter infection and failure: A systematic review and meta-analysis	Systematic Review + Meta-analysis	International Journal of Nursing Studies	2024	7.1	Nursing	Pergamon - Elsevier Science Ltd	Australia	No	CRD42022349956	No	NA	Yes	Protocol URL	Not Updated - Ongoing	2023-12-09	2022-08-09	487
10.1155/2024/5533177	Clinical Indicators of the Nursing Diagnosis Caregiver Role Strain: A Systematic Review of Accuracy.	Systematic Review	Nursing Forum	2024	2.0	Nursing	Wiley	Brazil	No	CRD42022377411	No	NA	Yes	Protocol URL	Not Updated - Ongoing	2024-05-31	2022-11-30	548
10.1016/j.ijnurstu.2022.104364	Hemostasis control after femoral percutaneous approach: A systematic review and meta-analysis	Systematic Review + Meta-analysis	International Journal of Nursing Studies	2024	7.1	Nursing	Pergamon-Elsevier Science Ltd	Brazil	No	CRD42019140794	No	NA	No	NA	Not Updated - Completed but not Published	2022-09-21	2019-10-07	1080
10.1002/nop2.811	The incidence of asymptomatic thrombosis related to peripherally inserted central catheter in adults: A systematic review and meta‐analysis People’s	Systematic Review + Meta-analysis	Nursing Open	2024	2.3	Nursing	Wiley	China	Yes	CRD42020186732	No	NA	No	NA	Not Updated - Ongoing	2021-02-22	2020-07-05	232
10.1111/jocn.17670	Accuracy of Pressure Injury Risk Assessment Tools in Paediatrics: A Systematic Review and Network Meta-Analysis	Systematic Review + Meta-analysis	Journal of Clinical Nursing	2024	3.5	Nursing	Wiley	China	No	CRD42023470769	No	NA	No	NA	Not Updated - Ongoing	2025-01-13	2023-10-19	452
10.1111/jocn.17755	Risk Prediction Models for Sarcopenia in Patients Undergoing Maintenance Haemodialysis: A Systematic Review and Meta-Analysis	Systematic Review + Meta-analysis	Journal of Clinical Nursing	2024	3.5	Nursing	Wiley	China	Yes	CRD42023476067	No	NA	No	NA	Not Updated - Ongoing	2025-04-04	2023-11-28	493
10.1186/s12912-023-01363-0	Effects of exercise interventions on cancer-related fatigue and quality of life among cancer patients: a meta-analysis	Systematic Review + Meta-analysis	BMC Nursing	2024	3.9	Nursing	BMC	China	Yes	CRD42022351137	No	NA	No	NA	Not Updated - Ongoing	2023-06-13	2022-09-22	264
10.1016/j.ijnurstu.2024.104948	Dyadic interventions for cancer patient-caregiver dyads: A systematic review and network meta-analysis	Systematic Review + Meta-analysis	International Journal of Nursing Studies	2024	7.1	Nursing	Pergamon-Elsevier Science Ltd	China	Yes	CRD42023467172	No	NA	No	NA	Not Updated - Ongoing	2024-10-31	2023-10-07	390
10.1016/j.ijnurstu.2021.103973	The prevalence of compassion satisfaction and compassion fatigue among nurses: A systematic review and meta-analysis	Systematic Review + Meta-analysis	International Journal of Nursing Studies	2024	7.1	Nursing	Pergamon-Elsevier Science Ltd	China	Yes	CRD42020164327	No	NA	No	NA	Not Updated - Ongoing	2021-05-05	2020-04-28	372
10.1016/j.ijnurstu.2023.104452	Comparative efficacy and acceptability of non-pharmacological interventions for depression in people living with HIV: A systematic review and network meta-analysis	Systematic Review + Meta-analysis	International Journal of Nursing Studies	2024	7.1	Nursing	Pergamon-Elsevier Science Ltd	China	Yes	CRD42021244230	No	NA	No	NA	Not Updated - Completed but not Published	2023-02-06	2021-04-21	656
10.18502/npt.v10i4.14075	Acceptance rate of COVID-19 vaccine among healthcare workers: A systematic review and meta-analysis	Systematic Review + Meta-analysis	Nursing Practice Today	2024	1.0	Nursing	Tehran University of Medical Sciences	Iran	No	CRD42023402082	No	NA	No	NA	Updated - Completed and Published	2023-10-15	2023-02-27	230
10.1111/inr.13033	Community health services in European literature: A systematic review of their features. outcomes. and nursing contribution to care	Systematic Review	International Nursing Review	2024	3.7	Nursing	Wiley	Italy	No	CRD42022383856	No	NA	No	NA	Not Updated - Ongoing	2024-07-29	2022-12-25	582
10.1016/j.colegn.2024.12.001	A systematic review of interventions for reducing and reporting adverse events in emergency departments: Multidisciplinary approaches and technological innovations	Systematic Review	Collegian	2024	1.7	Nursing	Elsevier	Nigeria	No	CRD42024532902	No	NA	No	NA	Not Updated - Ongoing	2025-01-07	2024-04-17	265
10.1111/jocn.16507	Professional empowerment and evidence-based nursing: A mixed-method systematic review	Systematic Review	Journal of Clinical Nursing	2024	3.5	Nursing	Wiley	Portugal	No	CRD42018086414	No	NA	No	NA	Updated - Completed and Published	2022-08-29	2018-01-25	1677
10.1111/wvn.12615	Effectiveness of game‐based exercise interventions on modifiable cardiovascular risk factors of individuals with type two diabetes mellitus: A systematic review and meta‐analysis	Systematic Review + Meta-analysis	Worldviews on Evidence-Based Nursing	2024	3.8	Nursing	Wiley	Singapore	No	CRD42022298894	No	NA	No	NA	Not Updated - Ongoing	2022-11-15	2022-01-20	299
10.1016/j.ijnurstu.2021.104025	The effect of dance interventions on cognition. neuroplasticity. physical function. depression. and quality of life for older adults with mild cognitive impairment: A systematic review and meta-analysis	Systematic Review + Meta-analysis	International Journal of Nursing Studies	2024	7.1	Nursing	Pergamon-Elsevier Sciense Ltd	Singapore	Yes	CRD42020173659	No	NA	No	NA	Not Updated - Ongoing	2021-06-30	2020-04-28	428
10.1016/j.midw.2020.102707	Vitamin D. preeclampsia and prematurity: A systematic review and meta-analysis of observational and interventional studies	Systematic Review + Meta-analysis	Midwifery	2024	2.5	Nursing	Elsevier Sci Ltd	Spain	No	CRD42019136318	No	NA	No	NA	Updated - Completed and Published	2020-05-06	2019-08-05	275
10.1016/j.ijnurstu.2024.104756	Nurse-led physical activity interventions for people with dementia in nursing homes: A systematic review on intervention characteristics and implementation facilitators/barriers	Systematic Review	International Journal of Nursing Studies	2024	7.1	Nursing	Pergamon - Elsevier Science Ltd	Switzerland	Yes	CRD42021271833	Yes	BMJ Open	Yes	Protocol URL	Updated - Completed and Published	2024-03-15	2021-09-04	923
10.1111/scs.13319	Enablers and Barriers of Compassionate Care From a Nurses' Perspective: A Scoping Review.	Scoping Review	Scandinavian Journal of Caring Sciences	2024	1.8	Nursing	Wiley	The Netherlands	No	CRD42022324955	No	NA	Yes	Protocol URL	Not Updated - Ongoing	2025-03-14	2022-05-10	1039
10.1093/nutrit/nuae090	Difference in Gastrointestinal Cancer Risk and Mortality by Dietary Pattern Analysis: A Systematic Review and Meta-Analysis	Systematic Review + Meta-analysis	Nutrition Reviews	2024	4.9	Nutrition & Dietetics	Oxford Univ Press Inc	Australia	No	CRD42022321644	No	NA	No	NA	Updated - Completed and Published	2024-07-17	2022-04-28	811
10.1093/nutrit/nuac057	Effectiveness of school-based nutrition intervention components on fruit and vegetable intake and nutrition knowledge in children aged 4-12 years old: an umbrella review	Umbrella Review	Nutrition Reviews	2024	4.9	Nutrition & Dietetics	Oxford Univ Press Inc	Australia	Yes	CRD42020152394	No	NA	Yes	Protocol URL	Not Updated - Ongoing	2022-08-10	2020-07-05	766
10.3390/nu17111818	Magnitudes of Various Forms of Undernutrition Among Children from the Composite Index of Anthropometric Failure in Sub-Saharan Africa: A Systematic Review and Meta-Analysis	Systematic Review + Meta-analysis	Nutrients	2024	5.0	Nutrition & Dietetics	MDPI	Australia	No	CRD42023458796	No	NA	No	NA	Not Updated - Ongoing	2025-05-27	2023-09-15	620
10.3390/nu14235060	Effect of Fortified Formula on Growth and Nutritional Status in Young Children: A Systematic Review and Meta-Analysis	Systematic Review + Meta-analysis	Nutrients	2024	5.0	Nutrition & Dietetics	MDPI	Australia	Yes	CRD42022339920	No	NA	No	NA	Updated - Completed and Published	2022-11-28	2022-06-25	156
10.1016/j.advnut.2022.10.006	The Effects of Tree Nut and Peanut Consumption on Energy Compensation and Energy Expenditure: A Systematic Review and Meta-Analysis	Systematic Review + Meta-analysis	Advances in Nutrition	2024	9.2	Nutrition & Dietetics	Elsevier Science Inc	Australia	Yes	CRD42021252292	No	NA	No	NA	Not Updated - Ongoing	2022-12-17	2021-07-28	507
10.1093/nutrit/nuac044	Role of chronotype in dietary intake. meal timing. and obesity: a systematic review	Systematic Review	Nutrition Reviews	2024	4.9	Nutrition & Dietetics	Oxford Univ Press Inc	Brazil	Yes	CRD42021256078	No	NA	No	NA	Not Updated - Ongoing	2022-06-30	2021-06-19	376
10.1093/nutrit/nuaa133	Which blood cutoff value should be used for vitamin A deficiency in children aged 3–10 years? A systematic review	Systematic Review + Meta-analysis	Nutrition Reviews	2024	4.9	Nutrition & Dietetics	Oxford Univ Press Inc	Brazil	Yes	CRD42020149367	No	NA	No	NA	Updated - Completed and Published	2020-12-31	2020-01-22	344
10.1093/nutrit/nuaa146	Effect of dietary carbohydrate and lipid modification on clinical and anthropometric parameters in nonalcoholic fatty liver disease: a systematic review and meta-analysis	Systematic Review + Meta-analysis	Nutrition Reviews	2024	4.9	Nutrition & Dietetics	Oxford Univ Press Inc	Brazil	Yes	CRD42018088824	No	NA	No	NA	Not Updated - Completed but not Published	2021-01-29	2018-02-15	1079
10.1093/nutrit/nuae091	Olive Oil Consumption. Risk Factors. and Diseases: An Umbrella Review	Umbrella Review	Nutrition Reviews	2024	4.9	Nutrition & Dietetics	Oxford Univ Press Inc	Brazil	Yes	CRD42022357290	No	NA	No	NA	Not Updated - Ongoing	2024-07-13	2022-09-17	665
10.3390/nu13124250	Yeast Beta-Glucans Ingestion Does Not Influence Body Weight: A Systematic Review and Meta-Analysis of Pre-Clinical Studies	Systematic Review + Meta-analysis	Nutrients	2024	5.0	Nutrition & Dietetics	MDPI	Brazil	Yes	CRD42021267788	No	NA	No	NA	Not Updated - Ongoing	2021-11-26	2021-08-20	98
10.1093/nutrit/nuae105	The Clinical Impact of Time-restricted Eating on Cancer: A Systematic Review	Systematic Review	Nutrition Reviews	2024	4.9	Nutrition & Dietetics	Oxford Univ Press Inc	Canada	Yes	CRD42023386885	No	NA	No	NA	Updated - Completed and Published	2024-08-30	2023-02-11	566
10.1016/j.ajcnut.2023.03.025	Dietary interventions for perinatal depression and anxiety: a systematic review and meta-analysis of randomized controlled trials	Systematic Review + Meta-analysis	The American Journal of Clinical Nutrition	2024	6.9	Nutrition & Dietetics	Elsevier Science Inc	Canada	No	CRD42020208830	No	NA	No	NA	Updated - Completed and Published	2023-04-03	2020-10-11	904
10.1007/s00394-024-03324-y	Effects of vitamins and polyunsaturated fatty acids on cognitive function in older adults with mild cognitive impairment: a meta-analysis of randomized controlled trials	Systematic Review + Meta-analysis	European Journal of Nutrition	2024	4.3	Nutrition & Dietetics	Springer Heidelberg	China	Yes	CRD42021292360	No	NA	No	NA	Not Updated - Ongoing	2024-02-01	2021-12-27	766
10.1093/nutrit/nuad124	The effects of organic food on human health: a systematic review and meta-analysis of population-based studies	Systematic Review + Meta-analysis	Nutrition Reviews	2024	4.9	Nutrition & Dietetics	Oxford Univ Press Inc	China	No	CRD42022350175	No	NA	No	NA	Not Updated - Ongoing	2023-10-31	2022-08-10	447
10.1093/nutrit/nuad171	Probiotics for adults with major depressive disorder compared with antidepressants: a systematic review and network meta-analysis	Systematic Review + Network Meta-analysis	Nutrition Reviews	2024	4.9	Nutrition & Dietetics	Oxford Univ Press Inc	China	Yes	CRD42020222305	No	NA	No	NA	Not Updated - Ongoing	2024-01-14	2020-12-23	1117
10.3390/nu16162748	The Effect of Plant-Based Protein Ingestion on Athletic Ability in Healthy People—A Bayesian Meta-Analysis with Systematic Review of Randomized Controlled Trials	Systematic Review + Network Meta-analysis	Nutrients	2024	5.0	Nutrition & Dietetics	MDPI	China	No	CRD42024555804	No	NA	No	NA	Not Updated - Ongoing	2024-08-17	2024-06-18	60
10.3389/fnut.2024.1403987	Association between fatty acid intake and age-related macular degeneration: a meta-analysis	Systematic Review + Meta-analysis	Frontiers in Nutrition	2024	5.1	Nutrition & Dietetics	Frontiers Media SA	China	No	CRD42023467227	No	NA	No	NA	Not Updated - Ongoing	2024-06-26	2023-10-16	254
10.3389/fnut.2024.1428911	Association between polyphenol subclasses and prostate cancer: a systematic review and meta-analysis of observational studies	Systematic Review + Meta-analysis	Frontiers in Nutrition	2024	5.1	Nutrition & Dietetics	Frontiers Media SA	China	No	CRD42024493149	No	NA	No	NA	Not Updated - Ongoing	2024-07-31	2024-02-26	156
10.3389/fnut.2021.655727	Effect of Vitamin D Supplementation on Risk of Breast Cancer: A Systematic Review and Meta-Analysis of Randomized Controlled Trials	Systematic Review + Meta-analysis	Frontiers in Nutrition	2024	5.1	Nutrition & Dietetics	Frontiers Media SA	China	Yes	CRD42019138718	No	NA	No	NA	Not Updated - Ongoing	2021-04-01	2019-08-13	597
10.3389/fnut.2023.1154996	Food groups and urologic cancers risk: a systematic review and meta-analysis of prospective studies	Systematic Review + Meta-analysis	Frontiers in Nutrition	2024	5.1	Nutrition & Dietetics	Frontiers Media SA	China	Yes	CRD42022340336	No	NA	No	NA	Not Updated - Ongoing	2023-05-17	2022-06-28	323
10.3389/fnut.2023.1137371	Prevalence of sarcopenia in patients with COPD through different musculature measurements: An updated meta-analysis and meta-regression	Systematic Review + Meta-analysis	Frontiers in Nutrition	2024	5.1	Nutrition & Dietetics	Frontiers Media SA	China	Yes	CRD42022367422	No	NA	Yes	Protocol URL	Not Updated - Ongoing	2023-02-16	2022-10-25	114
10.3389/fnut.2022.921817	Sarcopenic obesity and therapeutic outcomes in gastrointestinal surgical oncology: A meta-analysis	Systematic Review + Meta-analysis	Frontiers in Nutrition	2024	5.1	Nutrition & Dietetics	Frontiers Media SA	China	No	CRD42021255286	No	NA	No	NA	Updated - Completed and Published	2022-07-21	2021-06-16	400
10.3389/fnut.2022.982032	Circulating trace elements status in COVID-19 disease: A meta-analysis	Systematic Review + Meta-analysis	Frontiers in Nutrition	2024	5.1	Nutrition & Dietetics	Frontiers Media SA	China	Yes	CRD42022348599	No	NA	No	NA	Updated - Completed and Published	2022-08-12	2022-07-25	18
10.3389/fnut.2021.647122	Dietary Inflammatory Index and Health Outcomes: An Umbrella Review of Systematic Review and Meta-Analyses of Observational Studies	Umbrella Review	Frontiers in Nutrition	2024	5.1	Nutrition & Dietetics	Frontiers Media SA	China	Yes	CRD42021218361	No	NA	No	NA	Not Updated - Ongoing	2021-05-19	2021-01-05	134
10.1016/j.advnut.2024.100273	Antioxidants and Fertility in Women with Ovarian Aging: A Systematic Review and Meta-Analysis	Systematic Review + Meta-analysis	Advances in Nutrition	2024	9.2	Nutrition & Dietetics	Elsevier Science Inc	China	Yes	CRD42022359529	No	NA	No	NA	Not Updated - Ongoing	2024-07-15	2022-09-22	662
10.1093/advances/nmac087	Diet and Esophageal Cancer Risk: An Umbrella Review of Systematic Reviews and Meta-Analyses of Observational Studies	Umbrella Review	Advances in Nutrition	2024	9.2	Nutrition & Dietetics	Elsevier Science Inc	China	No	CRD42021283232	No	NA	No	NA	Updated - Completed and Published	2022-08-30	2021-11-04	299
10.1111/jhn.13017	Efficacy and safety of carbohydrate counting versus other forms of dietary advice in patients with type 1 diabetes mellitus: a systematic review and meta-analysis of randomised clinical trials	Systematic Review + Meta-analysis	Journal of Human Nutrition and Dietetics	2024	2.5	Nutrition & Dietetics	Wiley	Colombia	No	CRD42020218499	No	NA	No	NA	Updated - Completed and Published	2022-04-18	2020-12-02	502
10.1016/j.clnu.2023.05.009	Effects of vitamin D supplementation on inflammatory response in patients with cancer and precancerous lesions: Systematic review and meta-analysis of randomized trials	Systematic Review + Meta-analysis	Clinical Nutrition	2024	7.4	Nutrition & Dietetics	Churchill Livingstone	Germany	No	CRD42022295694	No	NA	No	NA	Not Updated - Ongoing	2023-05-17	2022-01-02	500
10.1093/advances/nmaa073	To Keto or Not to Keto? A Systematic Review of Randomized Controlled Trials Assessing the Effects of Ketogenic Therapy on Alzheimer Disease	Systematic Review	Advances in Nutrition	2024	9.2	Nutrition & Dietetics	Elsevier Science Inc	Greece	No	CRD42019128311	No	NA	No	NA	Not Updated - Ongoing	2020-06-29	2019-05-24	402
10.1017/jns.2021.102	Micronutrient's deficiency in India: a systematic review and meta-analysis	Systematic Review + Meta-analysis	Journal of Nutritional Science	2024	2.0	Nutrition & Dietetics	Cambridge Univ Press	India	Yes	CRD42020205043	No	NA	No	NA	Not Updated - Ongoing	2021-12-21	2020-09-21	456
10.1016/j.clnesp.2023.07.081	Treatment efficacy of vitamin C or ascorbate given as co-intervention with iron for anemia – A systematic review and meta-analysis of experimental studies	Systematic Review + Meta-analysis	Clinical Nutrition ESPEN	2024	2.6	Nutrition & Dietetics	Elsevier	India	No	CRD42022306612	No	NA	No	NA	Updated - Completed and Published	2023-07-27	2022-02-24	518
10.1016/j.clnesp.2022.01.016	Coronavirus disease 2019 (Covid-19) outcomes in patients with sarcopenia: A meta-analysis and meta-regression	Systematic Review + Meta-analysis	Clinical Nutrition ESPEN	2024	2.6	Nutrition & Dietetics	Elsevier	Indonesia	No	CRD42021270725	No	NA	No	NA	Not Updated - Ongoing	2022-01-24	2021-07-29	179
10.1016/j.clnesp.2023.08.023	Is there any hepatic impact associated with rice bran arabinoxylan compound supplementation? A systematic review and dose–response meta-analysis of randomized controlled trials	Systematic Review + Meta-analysis	Clinical Nutrition ESPEN	2024	2.6	Nutrition & Dietetics	Elsevier	Iran	Yes	CRD42022361002	No	NA	No	NA	Updated - Completed and Published	2023-08-22	2022-09-29	327
10.1093/nutrit/nuae187	Association Between Maternal Prepregnancy and Pregnancy Body Mass Index and Children's Telomere Length: A Systematic Review and Meta-analysis	Systematic Review + Meta-analysis	Nutrition Reviews	2024	4.9	Nutrition & Dietetics	Oxford Univ Press Inc	Iran	No	CRD42023466425	No	NA	No	NA	Not Updated - Ongoing	2024-12-10	2023-10-06	431
10.1093/nutrit/nuaa111	Gut microbiota–associated trimethylamine N‐oxide and increased cardiometabolic risk in adults: a systematic review and dose-response meta-analysis	Systematic Review + Meta-analysis	Nutrition Reviews	2024	4.9	Nutrition & Dietetics	Oxford Univ Press Inc	Iran	Yes	CRD42019138296	No	NA	No	NA	Not Updated - Ongoing	2020-12-03	2019-11-11	388
10.3389/fnut.2022.1028394	Community-based participatory interventions to improve food security: A systematic review	Systematic Review	Frontiers in Nutrition	2024	5.1	Nutrition & Dietetics	Frontiers Media SA	Iran	Yes	CRD42020189477	No	NA	No	NA	Updated - Completed and Published	2022-12-19	2020-07-14	888
10.3389/fnut.2022.801722	Association Between Red and Processed Meat Consumption and Risk of Prostate Cancer: A Systematic Review and Meta-Analysis	Systematic Review + Meta-analysis	Frontiers in Nutrition	2024	5.1	Nutrition & Dietetics	Frontiers Media SA	Iran	No	CRD42021230824	No	NA	No	NA	Not Updated - Ongoing	2022-02-06	2021-02-18	353
10.3389/fnut.2025.1494351	Curcumin for the clinical treatment of inflammatory bowel diseases: a systematic review and meta-analysis of placebo-controlled randomized clinical trials	Systematic Review + Meta-analysis	Frontiers in Nutrition	2024	5.1	Nutrition & Dietetics	Frontiers Media SA	Iran	No	CRD42024567247	No	NA	Yes	Protocol URL	Not Updated - Ongoing	2025-03-24	2024-07-20	247
10.1007/s00394-020-02426-7	100% Fruit juice intake and cardiovascular risk: a systematic review and meta-analysis of prospective and randomised controlled studies	Systematic Review + Meta-analysis	European Journal of Nutrition	2024	4.3	Nutrition & Dietetics	Springer Heidelberg	Italy	Yes	CRD42019135577	No	NA	No	NA	Not Updated - Ongoing	2020-11-04	2019-07-22	471
10.3390/nu16071069	Malnutrition-Related Health Outcomes in Older Adults with Hip Fractures: A Systematic Review and Meta-Analysis	Systematic Review + Meta-analysis	Nutrients	2024	5.0	Nutrition & Dietetics	MDPI	Italy	No	CRD42023468751	No	NA	No	NA	Updated - Completed and Published	2024-04-05	2023-10-13	175
10.1016/j.clnesp.2023.10.005	Is intradialytic oral nutritional supplementation safe and effective on clinical outcomes? A systematic review with conventional meta-analysis and network meta-analysis	Systematic Review + Meta-analysis	Clinical Nutrition ESPEN	2024	2.6	Nutrition & Dietetics	Elsevier	Mexico	No	CRD42020186311	No	NA	No	NA	Not Updated - Ongoing	2023-10-17	2020-07-14	1190
10.3389/fnut.2023.1274122	Probiotics for the prevention and treatment of COVID-19: a rapid systematic review and meta-analysis	Systematic Review + Meta-analysis	Frontiers in Nutrition	2024	5.1	Nutrition & Dietetics	Frontiers Media SA	Pakistan Qatar	No	CRD42023390275	No	NA	Yes	Protocol URL	Not Updated - Ongoing	2023-10-27	2023-01-09	291
10.3390/nu15010160	The Effect of Vitamin E Supplementation in Postmenopausal Women—A Systematic Review	Systematic Review	Nutrients	2024	5.0	Nutrition & Dietetics	MDPI	Poland	Yes	CRD42022328830	No	NA	No	NA	Not Updated - Ongoing	2022-12-29	2022-05-12	231
10.3390/nu13030952	The Influence of Vitamin D Intake and Status on Mental Health in Children: A Systematic Review	Systematic Review	Nutrients	2024	5.0	Nutrition & Dietetics	MDPI	Poland	Yes	CRD42020155779	No	NA	No	NA	Updated - Completed and Published	2021-03-16	2020-04-28	322
10.1093/nutrit/nuad121	Effectiveness of anthocyanin-rich foods on bone remodeling biomarkers of middle-aged and older adults at risk of osteoporosis: a systematic review. meta-analysis. and meta-regression.	Systematic Review + Meta-analysis	Nutrition Reviews	2024	4.9	Nutrition & Dietetics	Oxford Univ Press Inc	Singapore	No	CRD42022367136	No	NA	No	NA	Not Updated - Ongoing	2023-10-05	2022-12-02	307
10.1093/nutrit/nuad059	Effects of policies or interventions that influence the school food environment on children's health and nonhealth outcomes: a systematic review	Systematic Review	Nutrition Reviews	2024	4.9	Nutrition & Dietetics	Oxford Univ Press Inc	South Africa	Yes	CRD42020186265	No	NA	No	NA	Not Updated - Ongoing	2023-05-30	2020-07-14	1050
10.1093/nutrit/nuaa030	Vegetarianism and veganism compared with mental health and cognitive outcomes: a systematic review and meta-analysis	Systematic Review + Meta-analysis	Nutrition Reviews	2024	4.9	Nutrition & Dietetics	Oxford Univ Press Inc	Spain	Yes	CRD42018097204	No	NA	No	NA	Not Updated - Ongoing	2020-06-01	2018-06-11	721
10.1016/j.clnesp.2025.03.023	Prognostic significance of the cachexia index (CXI) in patients with cancer: A systematic review and meta-analysis	Systematic Review + Meta-analysis	Clinical Nutrition ESPEN	2024	2.6	Nutrition & Dietetics	Elsevier	Turkey	No	CRD42024594228	No	NA	No	NA	Not Updated - Ongoing	2025-03-27	2024-10-04	174
10.1017/S0007114523002775	Evaluating the relationship between the nutrient intake of lactating women and their breast milk nutritional profile: a systematic review and narrative synthesis	Systematic Review	British Journal of Nutrition	2024	3.0	Nutrition & Dietetics	Cambridge Univ Press	United Kingdom	No	CRD42020221577	No	NA	No	NA	Updated - Completed and Published	2023-12-06	2020-11-27	1104
10.3389/fnut.2022.806006	Associations Between Dietary Patterns and Neuroimaging Markers: A Systematic Review	Systematic Review	Frontiers in Nutrition	2024	5.1	Nutrition & Dietetics	Frontiers Media SA	United Kingdom	Yes	CRD42020181423	No	NA	No	NA	Not Updated - Ongoing	2022-04-26	2020-05-12	714
10.1093/advances/nmac088	Adverse Effects of Excessive Zinc Intake in Infants and Children Aged 0–3 Years: A Systematic Review and Meta-Analysis	Systematic Review + Meta-analysis	Advances in Nutrition	2024	9.2	Nutrition & Dietetics	Elsevier Science Inc	United Kingdom	Yes	CRD42020215187	No	NA	No	NA	Updated - Completed and Published	2022-12-22	2020-11-27	755
10.1016/j.cdnut.2024.104501	Bread Consumption and Cancer Risk: Systematic Review and Meta-Analysis of Prospective Cohort Studies	Systematic Review + Meta-analysis	Current Developments in Nutrition	2024	3.2	Nutrition & Dietetics	Elsevier Science Inc	United States	Yes	CRD42023414156	No	NA	No	NA	Not Updated - Ongoing	2024-11-02	2023-05-02	550
10.1093/nutrit/nuaf038	Dietary Glycemic Index. Glycemic Load. Sugar. and Fiber Intake in Association With Breast Cancer Risk: An Updated Meta-analysis	Systematic Review + Meta-analysis	Nutrition Reviews	2024	4.9	Nutrition & Dietetics	Oxford Univ Press Inc	United States	Yes	CRD42023463143	No	NA	No	NA	Not Updated - Ongoing	2025-04-03	2023-09-23	558
10.3390/nu14194126	Efficacy and Safety of Polaprezinc-Based Therapy versus the Standard Triple Therapy for Helicobacter pylori Eradication: A Systematic Review and Meta-Analysis of Randomized Controlled Trials	Systematic Review + Meta-analysis	Nutrients	2024	5.0	Nutrition & Dietetics	MDPI	United States	No	CRD42022349231	No	NA	No	NA	Not Updated - Ongoing	2022-10-04	2022-08-06	59
10.1016/j.advnut.2025.100452	Accuracy of Using Weight and Length in Children under 24 mo to Screen for Early Childhood Obesity: A Systematic Review	Systematic Review	Advances in Nutrition	2024	9.2	Nutrition & Dietetics	Elsevier Science Inc	United States	Yes	CRD42024509603	No	NA	No	NA	Not Updated - Ongoing	2025-05-24	2024-02-15	464
10.1093/advances/nmac002	A Systematic Review of Literature on the Representation of Racial and Ethnic Minority Groups in Clinical Nutrition Interventions	Systematic Review	Advances in Nutrition	2024	9.2	Nutrition & Dietetics	Elsevier Science Inc	United States	Yes	CRD42021229256	No	NA	No	NA	Updated - Completed and Published	2022-02-02	2021-02-04	363
10.1016/j.advnut.2025.100419	Best Practices and Considerations for Conducting Research on Diet–Gut Microbiome Interactions and Their Impact on Health in Adult Populations: An Umbrella Review	Umbrella Review	Advances in Nutrition	2024	9.2	Nutrition & Dietetics	Elsevier Science Inc	United States	Yes	CRD42023437645	No	NA	No	NA	Not Updated - Ongoing	2025-04-01	2023-07-06	635
10.1016/j.appet.2024.107610	Exploring weight-related self-monitoring as a potential risk factor for eating disorder symptoms in adults - A systematic review and meta-analysis	Systematic Review + Meta-analysis	Appetite	2024	3.8	Nutrition & Dietetics Behavioral Sciences	Academic Press Ltd - Elsevier Science Ltd	Germany	No	CRD42022366133	No	NA	No	NA	Not Updated - Ongoing	2024-07-26	2022-11-23	611
10.1016/j.orcp.2021.10.001	Visceral adiposity index is positively associated with blood pressure: A systematic review	Systematic Review	Obesity Research & Clinical Practice	2024	2.3	Nutrition & Dietetics Endocrinology & Metabolism	Elsevier Sci Ltd	Brazil	Yes	CRD42020205965	No	NA	No	NA	Not Updated - Ongoing	2021-10-23	2020-10-04	384
10.1038/s41387-024-00348-5	Abnormal changes of brain function and structure in patients with T2DM-related cognitive impairment: a neuroimaging meta-analysis and an independent validation	Systematic Review + Meta-analysis	Nutrition & Diabetes	2024	5.2	Nutrition & Dietetics Endocrinology & Metabolism	Springernature	China	No	CRD42023448917	No	NA	No	NA	Not Updated - Ongoing	2024-11-11	2023-08-06	463
10.1080/10408398.2021.2015282	Alterations in sweet taste function in adults with diabetes mellitus: a systematic review and potential implications	Systematic Review	Critical Reviews in Food Science and Nutrition	2024	8.8	Nutrition & Dietetics Food Science & Technology	Taylor & Francis Inc	Australia	No	CRD42021225058	No	NA	No	NA	Not Updated - Ongoing	2021-12-14	2021-01-14	334
10.1186/s41110-023-00231-w	Omega-3 fatty acids as adjuvant therapy in the adverse effects of antineoplastic treatment for breast cancer: a systematic review	Systematic Review	Nutrire	2024	1.0	Nutrition & Dietetics Food Science & Technology	Springernature	Brazil	No	CRD42023403833	No	NA	No	NA	Updated - Completed and Published	2023-09-05	2023-03-12	177
10.1080/10408398.2025.2508859	Impact of reformulated baked goods interventions on cardiometabolic health: a systematic review and meta-analysis of controlled trials	Systematic Review + Meta-analysis	Critical Reviews in Food Science and Nutrition	2024	8.8	Nutrition & Dietetics Food Science & Technology	Taylor & Francis Inc	United Kingdom	Yes	CRD42021284807	No	NA	No	NA	Not Updated - Ongoing	2025-07-10	2021-10-12	1367
10.1186/s12966-023-01421-5	High-intensity interval training in children and adolescents with special educational needs: a systematic review and narrative synthesis.	Systematic Review	International Journal of Behavioral Nutrition and Physical Activity	2024	5.5	Nutrition & Dietetics Physiology	BMC	Thailand	No	CRD42022352696	No	NA	No	NA	Updated - Completed and Published	2023-02-09	2022-08-21	172
10.1139/apnm-2020-0021	Is power training effective to produce muscle hypertrophy in older adults? A systematic review and meta-analysis	Systematic Review + Meta-analysis	Applied Physiology Nutrition and Metabolism	2024	2.0	Nutrition & Dietetics Physiology Sport Sciences	Canadian Science Publishing	Australia	No	CRD42019128951	No	NA	No	NA	Updated - Completed and Published	2020-04-01	2019-07-10	266
10.1123/ijsnem.2020-0282	The Effect of Creatine Supplementation on Markers of Exercise-Induced Muscle Damage: A Systematic Review and Meta-Analysis of Human Intervention Trials	Systematic Review + Meta-analysis	International Journal of Sport Nutrition and Exercise Metabolism	2024	2.6	Nutrition & Dietetics Sport Sciences	Human Kinetics Publ Inc	United Kingdom	No	CRD42020178735	No	NA	No	NA	Not Updated - Completed but not Published	2021-02-24	2020-07-01	238
10.1080/10408398.2021.1990850	High prevalence of vitamin D deficiency in Asia: A systematic review and meta-analysis	Systematic Review + Meta-analysis	Critical Reviews in Food Science and Nutrition	2024	8.8	Nutrition & Dietetics Food Science & Technology	Taylor & Francis Inc	China	Yes	CRD42021229841	No	NA	No	NA	Not Updated - Ongoing	2021-11-16	2021-02-07	282
10.1186/s12966-021-01080-4	How effective are physical activity interventions when they are scaled-up: a systematic review	Systematic Review	International Journal of Behavioral Nutrition and Physical Activity	2024	5.5	Nutrition & Dietetics Physiology	BMC	Australia	Yes	CRD42020144842	No	NA	Yes	Protocol URL	Not Updated - Ongoing	2021-01-22	2020-06-18	218
10.1016/j.ajogmf.2023.101148	Effects of maternal probiotic supplementation on breast milk microbiome and infant gut microbiome and health: a systematic review and meta-analysis of randomized controlled trials	Systematic Review + Meta-analysis	American Journal of Obstetrics & Gynecology MFM	2024	3.1	Obstetrics & Ginecology	Elsevier	China	Yes	CRD42022366834	No	NA	No	NA	Not Updated - Ongoing	2023-08-31	2022-10-24	311
10.1111/aogs.15043	Association of oral contraceptives and risk of endometrial cancer: A systematic review and meta-analysis	Systematic Review + Meta-analysis	Acta Obstetricia et Gynecologica Scandinavica	2024	3.1	Obstetrics & Ginecology	Wiley	Hungary	No	CRD42022379871	No	NA	No	NA	Not Updated - Ongoing	2025-02-21	2022-12-11	803
10.1186/s12884-023-06057-8	Skin-to-skin contact for the prevention of neonatal hypoglycaemia: a systematic review and meta-analysis	Systematic Review + Meta-analysis	BMC Pregnancy and Childbirth	2024	2.7	Obstetrics & Ginecology	BMC	New Zealand	Yes	CRD42022328322	No	NA	No	NA	Updated - Completed and Published	2023-10-21	2022-05-10	529
10.1186/s12884-020-03339-3	Quality and women's satisfaction with maternal referral practices in sub-Saharan African low and lower-middle income countries: a systematic review	Systematic Review	BMC Pregnancy and Childbirth	2024	2.7	Obstetrics & Gynecology	BMC	Australia	Yes	CRD42018114261	No	NA	Yes	Protocol URL	Not Updated - Ongoing	2020-11-11	2018-11-29	713
10.1016/j.ajogmf.2024.101478	The effects of proton pump inhibitors during pregnancy on treatment of preeclampsia and related outcomes: a systematic review and meta-analysis	Systematic Review + Meta-analysis	American Journal of Obstetrics & Gynecology MFM	2024	3.1	Obstetrics & Gynecology	Elsevier	Australia	Yes	CRD42023423673	No	NA	No	NA	Updated - Completed and Published	2024-08-31	2023-05-16	473
10.1111/1471-0528.17386	The accuracy of cell-free DNA screening for fetal segmental copy number variants: A systematic review and meta-analysis	Systematic Review + Meta-analysis	BJOG - An International Journal of Obstetrics and Gynaecology	2024	4.3	Obstetrics & Gynecology	Wiley	Australia	No	CRD42021250849	No	NA	No	NA	Not Updated - Ongoing	2023-02-08	2021-04-23	656
10.1016/j.ajog.2023.11.834	809 Vaginal misoprostol versus vaginal dinoprostone for labor induction: Individual participant data meta-analysis of randomized trials	Systematic Review + Meta-analysis	American Journal of Obstetrics & Gynecology	2024	8.4	Obstetrics & Gynecology	Mosby-Elsevier	Australia	Yes	CRD42022321378	No	NA	No	NA	Updated - Completed and Published	2024-02-29	2022-04-27	673
10.1007/s00404-022-06693-z	Efficacy of pelvic floor physiotherapy intervention for stress urinary incontinence in postmenopausal women: systematic review	Systematic Review	Archives of Gynecology and Obstetrics	2024	2.5	Obstetrics & Gynecology	Springer Heidelberg	Brazil	No	CRD42021255062	No	NA	No	NA	Not Updated - Completed but not Published	2022-07-13	2021-06-14	394
10.1080/13697137.2022.2088275	Use of interventions involving virtual reality tasks during the climacteric: a systematic review	Systematic Review	Climacteric	2024	3.2	Obstetrics & Gynecology	Taylor & Francis Ltd	Brazil	Yes	CRD42021241638	No	NA	No	NA	Not Updated - Ongoing	2022-06-30	2021-04-08	448
10.1177/17455057231209536	Associations between menopause and body image: A systematic review	Systematic Review	Womens Health	2024	2.9	Obstetrics & Gynecology	Sage Publications Ltd	Canada	Yes	CRD42021241637	No	NA	No	NA	Updated - Completed and Published	2023-11-22	2021-04-08	958
10.1111/aogs.14903	Outpatient vs inpatient management of preterm prelabor rupture of membranes: A systematic review and meta-analysis	Systematic Review + Meta-analysis	Acta Obstetricia et Gynecologica Scandinavica	2024	3.1	Obstetrics & Gynecology	Wiley	Canada	Yes	CRD42022295275	No	NA	No	NA	Not Updated - Ongoing	2024-07-01	2022-02-08	874
10.1111/aogs.14282	Perinatal outcomes in women living with HIV-1 and receiving antiretroviral therapy-a systematic review and meta-analysis	Systematic Review + Meta-analysis	Acta Obstetricia et Gynecologica Scandinavica	2024	3.1	Obstetrics & Gynecology	Wiley	Canada	Yes	CRD42020182722	No	NA	No	NA	Not Updated - Ongoing	2021-10-27	2020-07-14	470
10.1159/000542894	The Prevalence of Occult Malignancy in Women Undergoing Hysterectomy or Myomectomy for Benign Indications and the Impact of Morcellation on Survival Outcomes: A Meta-Analysis	Systematic Review + Meta-analysis	Gynecologic and Obstetric Investigation	2024	2.3	Obstetrics & Gynecology	Karger	China	Yes	CRD42024580233	No	NA	No	NA	Not Updated - Ongoing	2024-12-13	2024-08-27	108
10.1186/s12884-024-06697-4	The breastfeeding experience of women with multiple pregnancies: a meta-synthesis of qualitative studies.	Systematic Review	BMC Pregnancy and Childbirth	2024	2.7	Obstetrics & Gynecology	BMC	China	Yes	CRD42024520348	No	NA	No	NA	Not Updated - Ongoing	2024-07-22	2024-04-03	110
10.1186/s12884-024-06303-7	Can single progesterone concentration predict miscarriage in early pregnant women with threatened miscarriage: a systematic review and meta-analysis	Systematic Review + Meta-analysis	BMC Pregnancy and Childbirth	2024	2.7	Obstetrics & Gynecology	BMC	China	Yes	CRD42021255382	No	NA	No	NA	Not Updated - Ongoing	2024-02-13	2021-06-16	972
10.1111/aogs.14594	Measures of fetal growth and preterm birth and risk of endometriosis and adenomyosis in adult life: a systematic review and meta-analysis.	Systematic Review + Meta-analysis	Acta Obstetricia et Gynecologica Scandinavica	2024	3.1	Obstetrics & Gynecology	Wiley	Denmark	No	CRD42021249322	No	NA	No	NA	Not Updated - Ongoing	2023-07-20	2021-05-17	794
10.1186/s12884-023-06199-9	Global burden of potentially life-threatening maternal conditions: a systematic review and meta-analysis	Systematic Review + Meta-analysis	BMC Pregnancy and Childbirth	2024	2.7	Obstetrics & Gynecology	BMC	Ethiopia	No	CRD42023409229	No	NA	No	NA	Not Updated - Ongoing	2024-01-02	2023-03-29	279
10.1016/j.jogoh.2024.102871	Reassessing the association between bacterial vaginosis and preterm birth: A systematic review and meta-analysis	Systematic Review + Meta-analysis	Journal of Gynecology Obstetrics and Human Reproduction	2024	1.6	Obstetrics & Gynecology	Elsevier Masson. Corp Off	France	No	CRD42022337806	No	NA	No	NA	Not Updated - Ongoing	2024-10-21	2022-06-18	856
10.1097/aog.0000000000005567	Active Compared With Passive Voiding Trials After Midurethral Sling Surgery: A Systematic Review	Systematic Review	Obstetrics and Gynecology	2024	4.7	Obstetrics & Gynecology	Lippincott Williams & Wilkins	France	Yes	CRD42019119637	No	NA	No	NA	Updated - Completed and Published	2020-03-10	2019-01-28	407
10.1002/ijgo.13793	Differential impact of COVID-19 in pregnant women from high-income countries and low- to middle-income countries: A systematic review and meta-analysis	Systematic Review + Meta-analysis	International Journal of Gynecology Obstetrics	2024	2.4	Obstetrics & Gynecology	Wiley	India	Yes	CRD42020198743	No	NA	No	NA	Not Updated - Completed but not Published	2021-06-23	2020-07-15	343
10.1111/1471-0528.16842	A systematic review on outcome reporting in randomised controlled trials assessing treatment interventions in pregnant women with pregestational diabetes	Systematic Review	BJOG - An International Journal of Obstetrics and Gynaecology	2024	4.3	Obstetrics & Gynecology	Wiley	Ireland	No	CRD42020173549	Yes	Trials	No	NA	Not Updated - Ongoing	2021-08-01	2020-04-28	460
10.1002/ijgo.14714	Interventions to increase uptake of influenza vaccination in pregnancy: A systematic review and meta-analysis	Systematic Review + Meta-analysis	International Journal of Gynecology Obstetrics	2024	2.4	Obstetrics & Gynecology	Wiley	Italy	No	CRD42021269478	No	NA	No	NA	Not Updated - Ongoing	2023-02-06	2021-09-07	517
10.1007/s00404-024-07416-2	Metformin and progestins in women with atypical hyperplasia or endometrial cancer: systematic review and meta-analysis	Systematic Review + Meta-analysis	Archives of Gynecology and Obstetrics	2024	2.5	Obstetrics & Gynecology	Springer Heidelberg	Russia	No	CRD42023399094	No	NA	No	NA	Not Updated - Ongoing	2024-03-19	2023-02-23	390
10.1111/aogs.14764	Outcomes of SARS-CoV-2 infection in early pregnancy—A systematic review and meta-analysis	Systematic Review + Meta-analysis	Acta Obstetricia et Gynecologica Scandinavica	2024	3.1	Obstetrics & Gynecology	Wiley	Sweden	Yes	CRD42020177673	No	NA	No	NA	Not Updated - Ongoing	2024-01-10	2020-04-28	1352
10.1186/s12884-022-04751-7	Self-monitoring of blood pressure among women with hypertensive disorders of pregnancy: a systematic review	Systematic Review	BMC Pregnancy and Childbirth	2024	2.7	Obstetrics & Gynecology	BMC	Switzerland	Yes	CRD42021233839	No	NA	Yes	Protocol URL	Updated - Completed and Published	2022-05-31	2021-02-27	458
10.1186/s12884-021-03752-2	Universal prevention of distress aimed at pregnant women: a systematic review and meta-analysis of psychological interventions	Systematic Review + Meta-analysis	BMC Pregnancy and Childbirth	2024	2.7	Obstetrics & Gynecology	BMC	The Netherlands	Yes	CRD42018098861	No	NA	No	NA	Not Updated - Ongoing	2021-04-01	2018-07-16	990
10.1186/s12884-021-03729-1	Health outcomes of smoking during pregnancy and the postpartum period: an umbrella review	Umbrella Review	BMC Pregnancy and Childbirth	2024	2.7	Obstetrics & Gynecology	BMC	United Kingdom	Yes	CRD42018086350	No	NA	Yes	Protocol URL	Not Updated - Ongoing	2021-03-26	2018-02-02	1148
10.1016/j.ajogmf.2023.101076	A systematic review of patient–reported outcome measures used in maternal postpartum anxiety	Systematic Review	American Journal of Obstetrics & Gynecology MFM	2024	3.1	Obstetrics & Gynecology	Elsevier	United States	No	CRD42021260004	No	NA	No	NA	Not Updated - Ongoing	2023-07-02	2021-06-18	744
10.1016/j.ajogmf.2024.101408	Early vs. delayed amniotomy in individuals undergoing pre-induction cervical ripening with transcervical Foley balloon: a meta-analysis	Systematic Review + Meta-analysis	American Journal of Obstetrics & Gynecology MFM	2024	3.1	Obstetrics & Gynecology	Elsevier	United States	No	CRD42023454520	No	NA	No	NA	Not Updated - Ongoing	2024-06-17	2023-08-25	297
10.1016/j.ajog.2020.12.820	797 Adverse outcomes among individuals with and without SARS-CoV-2 infection: a systematic review and meta-analysis	Systematic Review + Meta-analysis	American Journal of Obstetrics & Gynecology	2024	8.4	Obstetrics & Gynecology	Mosby-Elsevier	United States	No	CRD42020203475	No	NA	No	NA	Updated - Completed and Published	2021-02-01	2020-08-20	165
10.1016/j.maturitas.2024.108109	The ability of decline in intrinsic capacity to indicate the risk of mortality in older adults: A meta-analysis	Systematic Review + Meta-analysis	Maturitas	2024	3.6	Obstetrics & Gynecology Geriatrics & Gerontology	Elsevier Ireland Ltd	China	Yes	CRD42023481246	No	NA	No	NA	Updated - Completed and Published	2024-09-01	2023-11-22	284
10.1016/j.maturitas.2023.107874	Nocebo-associated treatment discontinuation with subcutaneous anti-osteoporotic drugs. A systematic review and meta-analysis of placebo-arm dropouts in randomized-controlled trials	Systematic Review + Meta-analysis	Maturitas	2024	3.6	Obstetrics & Gynecology Geriatrics & Gerontology	Elsevier Ireland Ltd	Greece	No	CRD42020212843	No	NA	No	NA	Not Updated - Ongoing	2023-10-31	2020-11-25	1070
10.1093/hropen/hoad014	Extracellular matrix-derived scaffolds in constructing artificial ovaries for ovarian failure: a systematic methodological review	Systematic Review	Human Reproduction Open	2024	11.1	Obstetrics & Gynecology Reproductive Biology	Oxford Univ Press	China	Yes	CRD42022338449	No	NA	No	NA	Not Updated - Completed but not Published	2023-04-20	2022-06-21	303
10.1093/humrep/dead135	Should we perform oocyte accumulation to preserve fertility in women with Turner syndrome? A multicenter study and systematic review of the literature.	Systematic Review	Human Reproduction	2024	6.1	Obstetrics & Gynecology Reproductive Biology	Oxford Univ Press	France	No	CRD42022362352	No	NA	No	NA	Not Updated - Ongoing	2023-06-28	2022-10-04	267
10.1016/j.fertnstert.2024.09.038	Therapeutic management in women with a diminished ovarian reserve: a systematic review and meta-analysis of randomized controlled trials	Systematic Review + Meta-analysis	Fertility and Sterility	2024	7.0	Obstetrics & Gynecology Reproductive Biology	Elsevier Science Inc	Italy	No	CRD42022346117	No	NA	No	NA	Not Updated - Ongoing	2024-09-26	2022-07-25	794
10.1016/j.ejogrb.2023.11.027	Does SARS Cov-2 infection affect the IVF outcome – A systematic review and meta-analysis	Systematic Review + Meta-analysis	European Journal of Obstetrics & Gynecology and Reproductive Biology	2024	1.9	Obstetrics & Gynecology Reprodutive Biology	Elsevier	India	No	CRD420223145	No	NA	No	NA	Not Updated - Ongoing	2023-11-22	2022-03-03	629
10.1093/humrep/deaa129	Age-related natural fertility outcomes in women over 35 years: a systematic review and individual participant data meta-analysis	Systematic Review + Meta-analysis	Human Reproduction	2024	6.1	Obstetrics & Gynecology Reproductive Biology	Oxford Univ Press	Australia	Yes	CRD42018096552	No	NA	No	NA	Updated - Completed and Published	2020-07-22	2018-06-07	776
10.1007/s43032-022-00928-9	Black–White Inequality in Outcomes of In Vitro Fertilization: a Systematic Review and Meta-analysis	Systematic Review + Meta-analysis	Reproductive Sciences	2024	2.5	Obstetrics & Gynecology Reproductive Biology	Springer Heidelberg	Canada	Yes	CRD42021256250	No	NA	No	NA	Updated - Completed and Published	2022-03-29	2021-06-20	282
10.1093/humrep/deaf094	Validity of administrative health data case definitions for identifying polycystic ovary syndrome: a systematic review and meta-analysis	Systematic Review + Meta-analysis	Human Reproduction	2024	6.1	Obstetrics & Gynecology Reproductive Biology	Oxford Univ Press	Canada	No	CRD42023385617	No	NA	No	NA	Not Updated - Ongoing	2025-05-18	2023-07-17	671
10.1016/j.ejogrb.2025.114086	Outcomes of suture material. suture technique and tissue adhesives for repair of childbirth-related perineal trauma: A systematic review and meta-analysis	Systematic Review + Meta-analysis	European Journal of Obstetrics & Gynecology and Reproductive Biology	2024	1.9	Obstetrics & Gynecology Reproductive Biology	Elsevier	United Kingdom	Yes	CRD42023458738	No	NA	Yes	Protocol URL	Not Updated - Ongoing	2025-05-25	2023-10-18	585
10.1093/humupd/dmac003	Fresh and cryopreserved ovarian tissue transplantation for preserving reproductive and endocrine function: a systematic review and individual patient data meta-analysis	Systematic Review + Meta-analysis	Human Reproduction Update	2024	16.1	Obstetrics & Gynecology Reproductive Biology	Oxford Univ Press	United Kingdom	Yes	CRD42018115233	No	NA	Yes	Protocol URL	Updated - Completed and Published	2022-02-24	2018-11-15	1197
10.1007/s00192-023-05635-w	The relationship between vaginal microenvironment and pelvic dysfunctional diseases in Chinese women: a systematic review and meta-analysis	Systematic Review + Meta-analysis	International Urogynecology Journal	2024	1.8	Obstetrics & Gynecology Urology & Nephrology	Springer London Ltd	China	No	CRD42023407251	No	NA	No	NA	Not Updated - Ongoing	2023-08-31	2023-03-23	161
10.1002/cam4.70641	Health Economic Evaluations of Circulating Tumor DNA Testing for Cancer Screening: Systematic Review	Systematic Review	Cancer Medicine	2024	3.1	Oncolgy	Wiley	China	No	CRD42023477732	No	NA	No	NA	Not Updated - Ongoing	2025-02-05	2023-11-11	452
10.1200/GO.21.00168	Accuracy of Smartphone Images of the Cervix After Acetic Acid Application for Diagnosing Cervical Intraepithelial Neoplasia Grade 2 or Greater in Women With Positive Cervical Screening: A Systematic Review and Meta-Analysis	Systematic Review + Meta-analysis	JCO Global Oncology	2024	3.0	Oncology	Lippincott Williams & Wilkins	Australia	No	CRD42020204024	No	NA	No	NA	Not Updated - Ongoing	2021-11-09	2020-09-12	423
10.3389/fonc.2022.931509	A meta-analysis of clinicopathologic features that predict necrosis or fibrosis at post-chemotherapy retroperitoneal lymph node dissection in individuals receiving treatment for non-seminoma germ cell tumours	Systematic Review + Meta-analysis	Frontiers in Oncology	2024	3.3	Oncology	Frontiers Media SA	Australia	No	CRD42021279699	No	NA	No	NA	Not Updated - Ongoing	2022-08-16	2021-12-29	230
10.1016/j.esmoop.2023.101288	64P Baseline characteristics associated with Ki67 drop after neoadjuvant endocrine therapy in patients with HR+/HER2- early breast cancer: A systematic review	Systematic Review	ESMO Open	2024	8.3	Oncology	Elsevier	Belgium	Yes	CRD42022333735	No	NA	No	NA	Not Updated - Ongoing	2023-05-01	2022-05-29	337
10.1016/j.esmoop.2023.101250	26P ctDNA prognostic and diagnostic value for recurrence in patients with early-stage breast cancer: A systematic review and meta-analysis	Systematic Review + Meta-analysis	ESMO Open	2024	8.3	Oncology	Elsevier	Belgium	No	CRD42021286591	No	NA	No	NA	Not Updated - Ongoing	2023-05-01	2021-11-21	526
10.3389/fonc.2022.939244	Endoscopic Resection Versus Surgery in the Treatment of Early Gastric Cancer: A Systematic Review and Meta-Analysis.	Systematic Review + Meta-analysis	Frontiers in Oncology	2024	3.3	Oncology	Frontiers Media SA	Brazil	No	CRD42021255328	No	NA	No	NA	Not Updated - Ongoing	2022-07-11	2021-06-16	390
10.1002/cnr2.1538	Early oral intake and early removal of nasogastric tube post-esophagectomy: A systematic review and meta-analysis	Systematic Review + Meta-analysis	Cancer Reports	2024	1.9	Oncology	Wiley	Canada	No	CRD42019138600	No	NA	No	NA	Not Updated - Ongoing	2021-09-07	2019-08-14	755
10.2217/fon-2021-1217	Optimum Immunotherapy Method According to PD-L1 Expression in Advanced Lung Cancer: A Network Metac-Analysis	Systematic Review + Meta-analysis	Future Oncology	2024	2.6	Oncology	Taylor & Francis Ltd	China	Yes	CRD42020186947	No	NA	No	NA	Not Updated - Ongoing	2021-11-26	2020-07-05	509
10.1080/14737140.2025.2510532	Accuracy of high b-value diffusion-weighted imaging in identifying benign and malignant breast lesions: a systematic review and meta-analysis	Systematic Review + Meta-analysis	Expert Review of Anticancer Therapy	2024	2.8	Oncology	Taylor & Francis Ltd	China	No	CRD42024568777	No	NA	No	NA	Not Updated - Ongoing	2025-05-17	2024-07-24	297
10.1002/cam4.5135	Aberrantly expressed long noncoding RNAs as potential prognostic biomarkers in newly diagnosed multiple myeloma: A systemic review and meta-analysis	Systematic Review + Meta-analysis	Cancer Medicine	2024	3.1	Oncology	Wiley	China	Yes	CRD42021284364	No	NA	No	NA	Not Updated - Ongoing	2022-08-02	2021-10-15	291
10.3389/fonc.2022.877434	Risk of Adverse Events in Cancer Patients Receiving Nivolumab With Ipilimumab: A Meta-Analysis	Systematic Review + Meta-analysis	Frontiers in Oncology	2024	3.3	Oncology	Frontiers Media SA	China	No	CRD42020181350	No	NA	No	NA	Not Updated - Completed but not Published	2022-06-23	2020-04-21	793
10.3389/fonc.2023.1216894	(68)Ga-PSMA-11 PET/CT versus (68)Ga-PSMA-11 PET/MRI for the detection of biochemically recurrent prostate cancer: a systematic review and meta-analysis	Systematic Review + Meta-analysis	Frontiers in Oncology	2024	3.3	Oncology	Frontiers Media SA	China	No	CRD42023410039	No	NA	No	NA	Not Updated - Ongoing	2023-08-14	2023-04-01	135
10.3389/fonc.2022.861638	18F-FDG PET Radiomics as Predictor of Treatment Response in Oesophageal Cancer: A Systematic Review and Meta-Analysis	Systematic Review + Meta-analysis	Frontiers in Oncology	2024	3.3	Oncology	Frontiers Media SA	China	No	CRD42021274636	No	NA	No	NA	Not Updated - Ongoing	2022-03-15	2021-09-29	167
10.3389/fonc.2024.1334546	Accuracy of radiomics in the diagnosis and preoperative high-risk assessment of endometrial cancer: a systematic review and meta-analysis	Systematic Review + Meta-analysis	Frontiers in Oncology	2024	3.3	Oncology	Frontiers Media SA	China	No	CRD42022364320	No	NA	No	NA	Not Updated - Ongoing	2024-01-25	2022-10-17	465
10.3389/fonc.2024.1515992	Efficacy and safety of nivolumab and ipilimumab in treating metastatic colorectal cancer (mCRC): A systematic review and meta-analysis	Systematic Review + Meta-analysis	Frontiers in Oncology	2024	3.3	Oncology	Frontiers Media SA	China	No	CRD42024590994	No	NA	No	NA	Not Updated - Ongoing	2025-01-06	2024-09-30	98
10.3389/fonc.2022.910486	Efficacy and safety of pembrolizumab on cervical cancer: A systematic review and single-arm meta-analysis	Systematic Review + Meta-analysis	Frontiers in Oncology	2024	3.3	Oncology	Frontiers Media SA	China	No	CRD42021291723	No	NA	No	NA	Not Updated - Ongoing	2022-08-10	2021-12-14	239
10.3389/fonc.2023.1050337	Modified xiaoyao san combined with chemotherapy for breast cancer: A systematic review and meta-analysis of randomized controlled trials	Systematic Review + Meta-analysis	Frontiers in Oncology	2024	3.3	Oncology	Frontiers Media SA	China	No	CRD42022357860	No	NA	No	NA	Not Updated - Ongoing	2023-03-22	2022-09-14	189
10.3389/fonc.2023.1323812	Absence of causal relationship between Parkinson's disease and subsequent prostate cancer: evidence from meta-analysis and Mendelian randomization studies	Systematic Review + Meta-analysis	Frontiers in Oncology	2024	3.3	Oncology	Frontiers Media SA	China	Yes	CRD42023473527	No	NA	No	NA	Not Updated - Ongoing	2024-01-04	2023-10-28	68
10.3389/fonc.2022.921151	Acupuncture for adult lung cancer of patient-reported outcomes: A systematic review and meta-analysis	Systematic Review + Meta-analysis	Frontiers in Oncology	2024	3.3	Oncology	Frontiers Media SA	China	Yes	CRD42021274122	No	NA	No	NA	Not Updated - Ongoing	2022-09-02	2021-09-17	350
10.3389/fonc.2023.1093861	Comparison of (68)Ga-FAPI and (18)F-FDG PET/CT for the diagnosis of primary and metastatic lesions in abdominal and pelvic malignancies: A systematic review and meta-analysis	Systematic Review + Meta-analysis	Frontiers in Oncology	2024	3.3	Oncology	Frontiers Media SA	China	Yes	CRD42022332700	No	NA	No	NA	Not Updated - Ongoing	2023-02-17	2022-05-25	268
10.3389/fonc.2022.871827	Differential Diagnostic Value of Histology in MPLC and IPM A Systematic Review and Meta-Analysis	Systematic Review + Meta-analysis	Frontiers in Oncology	2024	3.3	Oncology	Frontiers Media SA	China	Yes	CRD42022298180	No	NA	No	NA	Not Updated - Ongoing	2022-04-29	2022-01-14	105
10.3389/fonc.2025.1543938	How effective is acupuncture in treating hot flashes in breast cancer patients? A systematic review and meta-analysis	Systematic Review + Meta-analysis	Frontiers in Oncology	2024	3.3	Oncology	Frontiers Media SA	China	Yes	CRD42024531542	No	NA	No	NA	Not Updated - Ongoing	2025-03-17	2024-04-09	342
10.3389/fonc.2021.742761	The Oncology Safety of Diagnostic Hysteroscopy in Early-Stage Endometrial Cancer: A Systematic Review and Meta-Analysis	Systematic Review + Meta-analysis	Frontiers in Oncology	2024	3.3	Oncology	Frontiers Media SA	China	Yes	CRD42020193696	No	NA	No	NA	Not Updated - Ongoing	2021-10-21	2020-07-23	455
10.3389/fonc.2024.1437978	The prognostic value of preoperative peripheral blood inflammatory biomarkers in extrahepatic cholangiocarcinoma: a systematic review and meta-analysis	Systematic Review + Meta-analysis	Frontiers in Oncology	2024	3.3	Oncology	Frontiers Media SA	China	Yes	CRD42024551031	No	NA	No	NA	Not Updated - Ongoing	2024-08-29	2024-06-05	85
10.3389/fonc.2023.1289050	The value of machine learning in preoperative identification of lymph node metastasis status in endometrial cancer: a systematic review and meta-analysis	Systematic Review + Meta-analysis	Frontiers in Oncology	2024	3.3	Oncology	Frontiers Media SA	China	Yes	CRD42023420774	No	NA	No	NA	Not Updated - Ongoing	2023-12-20	2023-05-04	230
10.3389/fonc.2024.1444477	Impacts of completely endophytic renal masses on perioperative. oncologic. and functional outcomes in robot-assisted partial nephrectomy: a systematic review and meta-analysis	Systematic Review + Meta-analysis	Frontiers in Oncology	2024	3.3	Oncology	Frontiers Media SA	China	No	CRD42024555067	No	NA	Yes	Protocol URL	Not Updated - Ongoing	2024-10-25	2024-06-16	131
10.3389/fonc.2021.803986	Prophylactic Central Neck Dissection for cN1b Papillary Thyroid Carcinoma: A Systematic Review and Meta-Analysis	Systematic Review + Meta-analysis	Frontiers in Oncology	2024	3.3	Oncology	Frontiers Media SA	China	No	CRD42021281825	No	NA	No	NA	Updated - Completed and Published	2022-01-14	2021-10-26	80
10.3389/fonc.2021.799721	Efficacy and Safety of Autologous Stem-Cell Transplantation as Part of First-Line Treatment for Newly Diagnosed Primary Central Nervous System Lymphoma: A Systematic Review and Meta-Analysis	Systematic Review + Meta-analysis	Frontiers in Oncology	2024	3.3	Oncology	Frontiers Media SA	China	Yes	CRD42021268422	No	NA	No	NA	Updated - Completed and Published	2022-01-12	2021-08-17	148
10.3389/fonc.2024.1425665	The accuracy of radiomics in diagnosing tumor deposits and perineural invasion in rectal cancer: a systematic review and meta-analysis	Systematic Review + Meta-analysis	Frontiers in Oncology	2024	3.3	Oncology	Frontiers Media SA	China	No	CRD42024498660	No	NA	Yes	Protocol URL	Updated - Completed and Published	2025-01-08	2024-01-14	360
10.3389/fonc.2020.540238	The Coexistence of Genetic Mutations in Thyroid Carcinoma Predicts Histopathological Factors Associated With a Poor Prognosis: A Systematic Review and Network Meta-Analysis	Systematic Review + Network Meta-analysis	Frontiers in Oncology	2024	3.3	Oncology	Frontiers Media SA	China	No	CRD42019143242	No	NA	No	NA	Not Updated - Ongoing	2020-11-03	2019-11-01	368
10.3389/fonc.2023.1193665	Non-coding RNAs and gastrointestinal cancers prognosis: an umbrella review of systematic reviews and meta-analyses of observational studies	Umbrella Review	Frontiers in Oncology	2024	3.3	Oncology	Frontiers Media SA	China	No	CRD42022382296	No	NA	No	NA	Not Updated - Ongoing	2023-07-20	2022-12-18	214
10.1186/s12885-024-12388-2	The efficacy and safety of PARP inhibitors in mCRPC with HRR mutation in second-line treatment: a systematic review and bayesian network meta-analysis	Systematic Review + Meta-analysis	BMC Cancer	2024	3.4	Oncology	BMC	China	Yes	CRD42023454079	No	NA	No	NA	Not Updated - Ongoing	2024-06-08	2023-08-24	289
10.1016/j.annonc.2024.10.398	377MO Lymph node dissection before initial treatment for locally advanced cervical cancer: A systematic review and meta-analysis	Systematic Review + Meta-analysis	Annals of Oncology	2024	65.4	Oncology	Elsevier	China	No	CRD42024492509	No	NA	No	NA	Not Updated - Ongoing	2024-12-01	2024-01-15	321
10.1016/j.annonc.2022.03.028	13P Clinicopathological and prognostic significance of tertiary lymphoid structures in breast cancer: A systemic review and meta-analysis	Systematic Review + Meta-analysis	Annals of Oncology	2024	65.4	Oncology	Elsevier	China	Yes	CRD42022302921	No	NA	No	NA	Not Updated - Ongoing	2022-05-01	2022-02-11	79
10.3389/fonc.2022.917541	Safety and efficacy of indocyanine green near-infrared fluorescent imaging-guided lymph nodes dissection during radical gastrectomy for gastric cancer: A systematic review and meta-analysis.	Systematic Review + Meta-analysis	Frontiers in Oncology	2024	3.3	Oncology	Frontiers Media SA	China	No	CRD42021291863	No	NA	No	NA	Not Updated - Ongoing	2022-08-15	2021-12-17	241
10.2147/cmar.s472649	Systematic Review of the Cost-Effectiveness of Home-Based Palliative Care Interventions in Patients with Cancer: A Critical Analysis	Systematic Review	Cancer Management and Research	2024	2.6	Oncology	Dove Medical Press Ltd	Czech Republic	Yes	CRD42023404217	No	NA	No	NA	Not Updated - Ongoing	2024-09-06	2023-03-12	544
10.1186/s12885-023-11261-y	3D-based strain analysis and cardiotoxicity detection in cancer patients received chemotherapy	Systematic Review	BMC Cancer	2024	3.4	Oncology	BMC	Egypt	Yes	CRD42 02338 3790	No	NA	No	NA	Updated - Completed and Published	2023-08-16	2023-01-31	197
10.3389/fonc.2024.1352975	Efficacy of pembrolizumab in advanced cancer of the vulva: a systematic review and single-arm meta-analysis	Systematic Review + Meta-analysis	Frontiers in Oncology	2024	3.3	Oncology	Frontiers Media SA	Germany	No	CRD42023391888	No	NA	No	NA	Updated - Completed and Published	2024-02-19	2023-01-25	390
10.3390/cancers13071520	The Effects of Different Invitation Schemes on the Use of Fecal Occult Blood Tests for Colorectal Cancer Screening: Systematic Review of Randomized Controlled Trials	Systematic Review	Cancers	2024	4.4	Oncology	MDPI	Germany	Yes	CRD42020169409	No	NA	No	NA	Not Updated - Ongoing	2021-03-25	2020-04-28	331
10.3390/cancers14020272	A Systematic Review and Meta-Analysis of Malignant Rhabdoid and Small Cell Undifferentiated Liver Tumors: A Rational for a Uniform Classification	Systematic Review + Meta-analysis	Cancers	2024	4.4	Oncology	MDPI	Germany	No	CRD42021258760	No	NA	No	NA	Not Updated - Ongoing	2022-01-06	2021-07-03	187
10.3390/cancers14143359	Innovation for the Sake of Innovation? How Does Robotic Hepatectomy Compare to Laparoscopic or Open Resection for HCC—A Systematic Review and Meta-Analysis	Systematic Review + Meta-analysis	Cancers	2024	4.4	Oncology	MDPI	Germany	No	CRD42022328544	No	NA	No	NA	Not Updated - Ongoing	2022-07-11	2022-05-10	62
10.1016/S1470-2045(24)00511-4	Comparison of first-line chemotherapy regimens in unresectable locally advanced or metastatic pancreatic cancer: a systematic review and Bayesian network meta-analysis	Systematic Review + Network Meta-analysis	Lancet Oncology	2024	35.9	Oncology	Elsevier Science Inc	Italy	No	CRD42023450330	No	NA	No	NA	Not Updated - Completed but not Published	2024-11-11	2023-08-14	455
10.3390/cancers13225798	Osteoradionecrosis of the Jaws Due to Teeth Extractions during and after Radiotherapy: A Systematic Review	Systematic Review + Meta-analysis	Cancers	2024	4.4	Oncology	MDPI	Italy	No	CRD42018079986	No	NA	No	NA	Not Updated - Ongoing	2021-11-18	2018-01-11	1407
10.1186/s12885-024-12267-w	Pretreatment quality of life and survival in patients with lung cancer: a systematic review and meta-analysis	Systematic Review + Meta-analysis	BMC Cancer	2024	3.4	Oncology	BMC	Japan	No	CRD42023398206	No	NA	No	NA	Not Updated - Ongoing	2024-04-18	2023-02-20	423
10.1016/j.annonc.2022.09.053	52P Affordable cancer research for under-resourced settings to implement precision medicine: The tale of the Moroccan OVANORDEST-1 study	Systematic Review	Annals of Oncology	2024	65.4	Oncology	Elsevier	Morocco	No	CRD42020201493	No	NA	No	NA	Updated - Completed and Published	2022-10-01	2020-09-04	757
10.3390/cancers17010038	Abnormal p53 High-Grade Endometrioid Endometrial Cancer: A Systematic Review and Meta-Analysis	Systematic Review + Meta-analysis	Cancers	2024	4.4	Oncology	MDPI	Portugal	Yes	CRD42023495192	No	NA	Yes	Protocol URL	Not Updated - Ongoing	2024-12-26	2023-12-30	362
10.1038/s41523-022-00441-x	The accuracy of magnetic resonance imaging in predicting the size of pure ductal carcinoma in situ: a systematic review and meta-analysis	Systematic Review + Meta-analysis	NPJ Breast Cancer	2024	7.6	Oncology	Nature Portfolio	Portugal	No	CRD42021232228	No	NA	No	NA	Updated - Completed and Published	2022-06-29	2021-01-28	517
10.3390/cancers15102807	Accuracy of Delirium Screening Tools in Older People with Cancer-A Systematic Review	Systematic Review	Cancers	2024	4.4	Oncology	MDPI	Spain	No	CRD42022303530	No	NA	No	NA	Updated - Completed and Published	2023-05-17	2022-02-14	457
10.3390/cancers15235665	Topical Imiquimod in Primary Cutaneous Extramammary Paget's Disease: A Systematic Review	Systematic Review	Cancers	2024	4.4	Oncology	MDPI	Spain	No	CRD42023447443	No	NA	No	NA	Updated - Completed and Published	2023-11-30	2023-08-01	121
10.1016/j.esmoop.2021.100292	Distribution of the workforce involved in cancer care: a systematic review of the literature.	Systematic Review	ESMO Open	2024	8.3	Oncology	Elsevier	Switzerland	No	CRD42018095414	No	NA	No	NA	Not Updated - Ongoing	2021-11-08	2018-05-22	1266
10.3390/cancers13112606	Accuracy of Machine Learning Algorithms for the Classification of Molecular Features of Gliomas on MRI: A Systematic Literature Review and Meta-Analysis	Systematic Review + Meta-analysis	Cancers	2024	4.4	Oncology	MDPI	The Netherlands	Yes	CRD42020191033	No	NA	No	NA	Not Updated - Ongoing	2021-05-26	2020-07-01	329
10.1016/j.ctrv.2024.102792	Implications of bone metastasis on response to systemic therapy in patients with advanced renal cell carcinoma: A systematic literature review	Systematic Review	Cancer Treatment Reviews	2024	10.5	Oncology	Elsevier Sci Ltd	United Kingdom	Yes	CRD42022355436	No	NA	Yes	Protocol URL	Not Updated - Completed but not Published	2024-06-26	2022-11-01	603
10.3390/cancers13164150	Breast Cancer Risk Assessment and Primary Prevention Advice in Primary Care: A Systematic Review of Provider Attitudes and Routine Behaviours	Systematic Review	Cancers	2024	4.4	Oncology	MDPI	United Kingdom	Yes	CRD42020197676	No	NA	No	NA	Updated - Completed and Published	2021-08-18	2020-09-08	344
10.1200/JCO.2022.40.16_suppl.5070	Defining more precisely the effects of docetaxel plus ADT for men with mHSPC: Metaanalysis of individual participant data from randomized trials	Systematic Review + Meta-analysis	Journal of Clinical Oncology	2024	41.9	Oncology	Lippincott Williams & Wilkins	United Kingdom	Yes	CRD42019140591	No	NA	No	NA	Not Updated - Completed but not Published	2022-06-02	2019-07-16	1052
10.1016/j.ejca.2021.07.030	Comprehensive analyis of proton pump inhibitors and risk of digestive tract cancers	Systematic Review + Meta-analysis	European Journal of Cancer	2024	7.1	Oncology	Elsevier Sci Ltd	United States	Yes	CRD42020211103	No	NA	No	NA	Not Updated - Ongoing	2021-09-01	2020-10-25	311
10.1186/s12885-021-08258-w	Prophylactic pegfilgrastim to prevent febrile neutropenia among patients receiving biweekly (Q2W) chemotherapy regimens: a systematic review of efficacy. effectiveness and safety	Systematic Review	BMC Cancer	2024	3.4	Oncology	BMC	United States	Yes	CRD42019155572	No	NA	Yes	Protocol URL	Not Updated - Ongoing	2021-05-27	2019-10-24	581
10.1016/j.ejca.2023.113471	Risk factors for early-onset pancreatic ductal adenocarcinoma: A systematic literature review	Systematic Review	European Journal of Cancer	2024	7.1	Oncology	Elsevier Sci Ltd	United States	Yes	CRD42022299397	No	NA	Yes	Protocol URL	Updated - Completed and Published	2023-12-12	2022-01-04	707
10.1016/j.breast.2022.10.001	Predictive and prognostic values of tumor infiltrating lymphocytes in breast cancers treated with neoadjuvant chemotherapy: A meta-analysis	Systematic Review + Meta-analysis	Breast	2024	7.9	Oncology Obstetrics & Gynecology	Churchill Livingstone	China	No	CRD42020221521	No	NA	No	NA	Not Updated - Ongoing	2022-10-04	2020-12-19	654
10.1038/s41391-023-00654-6	Length of positive surgical margins after radical prostatectomy: Does size matter? – A systematic review and meta-analysis	Systematic Review + Meta-analysis	Prostate Cancer and Prostatic Diseases	2024	5.8	Oncology Urology & Nephrology	Springernature	Australia	Yes	CRD42020195908	No	NA	No	NA	Not Updated - Ongoing	2023-03-01	2020-08-18	925
10.1007/s00520-022-07215-y	To extract or not extract teeth prior to head and neck radiotherapy? A systematic review and meta-analysis	Systematic Review + Meta-analysis	Supportive Care in Cancer	2024	3.0	Oncology Health Care Sciences & Services Rehabilitation	Springer	Brazil	Yes	CRD42021241631	No	NA	Yes	Protocol URL	Updated - Completed and Published	2022-06-17	2021-04-07	436
10.1007/s00520-021-06188-8	The scalp cooling therapy for hair loss in breast cancer patients undergoing chemotherapy: a systematic review and meta-analysis	Systematic Review + Meta-analysis	Supportive Care in Cancer	2024	3.0	Oncology Health Care Sciences & Services Rehabilitation	Springer	China	No	CRD42020216224	No	NA	No	NA	Not Updated - Ongoing	2021-04-13	2020-11-24	140
10.1097/NCC.0000000000000901	Are Nursing Interventions Effective in Improving Quality of Life in Cancer Survivors? A Systematic Review	Systematic Review	Cancer Nursing	2024	2.5	Oncology Nursing	Lippincott Williams & Wilkins	Spain	Yes	CRD42020148294	No	NA	No	NA	Not Updated - Ongoing	2020-08-25	2020-07-27	29
10.1016/j.ygyno.2022.06.012	Accuracy of HPV testing on self-collected and clinician-collected samples for different screening strategies in African settings: A systematic review and meta-analysis	Systematic Review + Meta-analysis	Gynecologic Oncology	2024	4.1	Oncology Obstetrics & Gynecology	Academic Press Inc Elsevier Science	Germany	Yes	CRD42020218081	No	NA	No	NA	Updated - Completed and Published	2022-06-30	2020-11-30	577
10.3802/jgo.2024.35.e9	Comparison of survival outcomes between robotic and laparoscopic radical hysterectomies for early-stage cervical cancer: a systemic review and meta-analysis	Systematic Review + Meta-analysis	Journal of Gynecologic Oncology	2024	3.7	Oncology Obstetrics & Gynecology	Korean Soc Gynecology Oncology & Colposcopy	Republic of Korea	No	CRD42023387916	No	NA	Yes	Protocol URL	Updated - Completed and Published	2023-09-25	2023-01-14	254
10.3802/jgo.2022.33.e4	Accuracy of human papillomavirus tests on self-collected urine versus clinician-collected samples for the detection of cervical precancer: a systematic review and meta-analysis	Systematic Review + Meta-analysis	Journal of Gynecologic Oncology	2024	3.7	Oncology Obstetrics & Gynecology	Korean Society of Gynecology Oncology & Colposcopy	Republic of Korea	No	CRD42021227901	No	NA	No	NA	Not Updated - Ongoing	2021-10-07	2021-01-24	256
10.1016/j.breast.2024.103827	The incidence of male breast cancer in Klinefelter Syndrome and its proposed mechanisms	Systematic Review	Breast	2024	7.9	Oncology Obstetrics & Gynecology	Churchill Livingstone	United Kingdom	No	CRD42024551110	No	NA	No	NA	Updated - Completed and Published	2024-10-24	2024-05-29	148
10.1007/s11764-024-01605-3	Access. acceptance and adherence to cancer prehabilitation: a mixed-methods systematic review	Systematic Review	Journal of Cancer Survivorship	2024	2.9	Oncology Social Issues	Springer	United Kingdom	No	CRD42023403776	No	NA	No	NA	Updated - Completed and Published	2024-04-12	2023-03-03	406
10.1016/j.clgc.2020.06.008	Accuracy of MRI-guided Versus Systematic Prostate Biopsy in Patients Under Active Surveillance: A Systematic Review and Meta-analysis	Systematic Review + Meta-analysis	Clinical Genitourinary Cancer	2024	2.7	Oncology Urology & Nephrology	Cig Media Group, LP	Brazil	No	CRD42020156218	No	NA	No	NA	Not Updated - Ongoing	2021-02-01	2020-04-20	287
10.1111/ecc.13421	Colorectal cancer survivorship: A systematic review and thematic synthesis of qualitative research	Systematic Review	European Journal of Cancer Care	2024	1.9	Oncology Health Care Sciences & Services Nursing Rehabilitation	Wiley	Australia	Yes	CRD42019131576	No	NA	No	NA	Not Updated - Ongoing	2021-03-18	2019-05-21	667
10.1007/s12282-022-01347-z	Impact of exercise interventions on physical fitness in breast cancer patients and survivors: a systematic review	Systematic Review	Breast Cancer	2024	2.9	Oncology Obstetrics & Gynecology	Springer Japan KK	Italy	Yes	CRD42021237917	No	NA	No	NA	Not Updated - Ongoing	2022-03-12	2021-03-22	355
10.3389/fopht.2023.1307439	Meta-analysis of Molteno glaucoma implants and Ahmed glaucoma valves: insights into efficacy and safety for complex glaucoma	Systematic Review + Meta-analysis	Frontiers in Ophthalmology	2024	0.9	Ophtalmology	Frontiers Media SA	Pakistan	No	CRD42023475539	No	NA	Yes	Protocol URL	Not Updated - Ongoing	2023-12-11	2023-11-03	38
10.1136/bmjophth-2021-000949	Pooled prevalence of blindness in Ethiopia: a systematic review and meta-analysis	Systematic Review + Meta-analysis	BMJ Open Ophthalmology	2024	2.2	Ophthalmology	Bmj Publishing Group	Ethiopia	No	CRD42021268448	No	NA	No	NA	Updated - Completed and Published	2022-06-06	2021-08-17	293
10.1016/j.ajo.2025.03.028	Visual and Topographic Outcomes After Corneal Allogeneic Intrastromal Ring Segments for Keratoconus: A Systematic Review and Meta-Analysis	Systematic Review + Meta-analysis	American Journal of Ophthalmology	2024	4.2	Ophthalmology	Elsevier Science Inc	Germany	Yes	CRD42024612508	No	NA	No	NA	Not Updated - Completed but not Published	2025-03-27	2024-11-21	126
10.1167/tvst.13.6.20	Robot-Assisted Eye Surgery: A Systematic Review of Effectiveness. Safety. and Practicality in Clinical Settings	Systematic Review	Translational Vision Science & Technology	2024	2.6	Ophthalmology	Assoc Research Vision Ophthalmology Inc	United Kingdom	Yes	CRD42023449793	No	NA	No	NA	Not Updated - Ongoing	2024-06-25	2023-08-04	326
10.1186/s12886-023-03249-w	Prevalence of dry eye and Meibomian gland dysfunction in Central and South America: a systematic review and meta-analysis	Systematic Review + Meta-analysis	BMC Ophthalmology	2024	1.7	Ophthalmology	BMC	United States	Yes	CRD42021256934	No	NA	No	NA	Updated - Completed and Published	2024-01-31	2021-08-27	887
10.1097/ijg.0000000000002415	180- Versus 360-Degree Selective Laser Trabeculoplasty in Open Angle Glaucoma and Ocular Hypertension: A Systematic Review and Meta-Analysis	Systematic Review + Meta-analysis	Journal of Glaucoma	2024	1.8	Ophthalmology	Lippincott Williams & Wilkins	United States	No	CRD42024497832	No	NA	No	NA	Not Updated - Ongoing	2024-08-01	2024-01-15	199
10.1016/j.ajo.2023.09.027	NSAIDs and Corticosteroids for the Postoperative Management of Age-Related Cataract Surgery: A Systematic Review and Meta-analysis	Systematic Review + Meta-analysis	American Journal of Ophthalmology	2024	4.2	Ophthalmology	Elsevier Science Inc	United States	No	CRD42022364733	No	NA	No	NA	Not Updated - Ongoing	2023-10-04	2022-10-15	354
10.1016/j.xops.2023.100436	Association between Diabetes and Exfoliation Syndrome: A Systematic Review and Meta-Analysis of Observational Studies	Systematic Review + Meta-analysis	Ophthalmology Science	2024	4.6	Ophthalmology	Elsevier	United States	Yes	CRD42023429771	No	NA	No	NA	Not Updated - Ongoing	2023-11-17	2023-06-10	160
10.1001/jamaophthalmol.2022.4394	Prevalence and Incidence of Dry Eye and Meibomian Gland Dysfunction in the United States A Systematic Review and Meta-analysis	Systematic Review + Meta-analysis	JAMA Ophthalmology	2024	9.2	Ophthalmology	Amer Medical Assoc	United States	Yes	CRD42021256934	No	NA	Yes	Protocol URL	Updated - Completed and Published	2022-10-27	2021-08-27	426
10.1002/jfa2.12031	Efficacy of heel lifts for lower limb musculoskeletal conditions: A systematic review	Systematic Review	Journal of Foot and Ankle Research	2024	2.2	Orthopedics	Wiley	Australia	No	CRD42022309644	No	NA	No	NA	Not Updated - Ongoing	2024-06-15	2022-03-11	827
10.1186/s13018-021-02837-0	In adults. early mobilization may be beneficial for distal radius fractures treated with open reduction and internal fixation: a systematic review and meta-analysis	Systematic Review + Meta-analysis	Journal of Orthopaedic Surgery and Research	2024	2.8	Orthopedics	BMC	China	No	CRD42021240214	No	NA	No	NA	Updated - Completed and Published	2021-11-24	2021-04-01	237
10.1186/s13018-023-04114-8	Cannulated screws versus dynamic hip screw versus hemiarthroplasty versus total hip arthroplasty in patients with displaced and non-displaced femoral neck fractures: a systematic review and frequentist network meta-analysis of 5703 patients	Systematic Review + Meta-analysis	Journal of Orthopaedic Surgery and Research	2024	2.8	Orthopedics	BMC	Germany	Yes	CRD42022350293	No	NA	No	NA	Updated - Completed and Published	2023-08-26	2022-08-10	381
10.1186/s13018-022-03049-w	The active knee extension after extensor mechanism reconstruction using allograft is not influenced by "early mobilization": a systematic review and meta-analysis	Systematic Review + Meta-analysis	Journal of Orthopaedic Surgery and Research	2024	2.8	Orthopedics	BMC	Italy	No	CRD42019141574	No	NA	No	NA	Not Updated - Ongoing	2022-03-09	2019-11-11	849
10.1007/s00264-023-05725-w	Public awareness about arthritic diseases in Saudi Arabia: a systematic review and meta-analysis	Systematic Review + Meta-analysis	International Orthopaedics	2024	2.6	Orthopedics	Springer	Saudi Arabia	No	CRD42022345274	No	NA	Yes	Protocol URL	Not Updated - Ongoing	2023-03-01	2022-07-19	225
10.1186/s13018-022-02960-6	3D-printed porous Ti6Al4V scaffolds for long bone repair in animal models: a systematic review	Systematic Review	Journal of Orthopaedic Surgery and Research	2024	2.8	Orthopedics	BMC	Sweden	Yes	CRD42020194100	No	NA	No	NA	Not Updated - Ongoing	2022-02-02	2020-08-25	526
10.1530/EOR-23-0091	A systematic review of tourniquet use in paediatric orthopaedic surgery: can we extrapolate from adult guidelines?	Systematic Review	EFORT Open Reviews	2024	4.0	Orthopedics	Bioscientifica Ltd	United Kingdom	No	CRD42022359048	No	NA	No	NA	Not Updated - Ongoing	2024-01-09	2022-09-13	483
10.1302/2058-5241.6.210048	The accuracy and reliability of preoperative digital 2D templating in prosthesis size prediction in uncemented versus cemented total hip arthroplasty: a systematic review and meta-analysis	Systematic Review + Meta-analysis	EFORT Open Reviews	2024	4.0	Orthopedics	Bioscientifica Ltd	United Kingdom	No	CRD42020216649	No	NA	No	NA	Not Updated - Ongoing	2021-11-01	2020-12-22	314
10.1016/j.arth.2023.11.034	Is Penicillin Allergy a Clinical Problem? A Systematic Review of Total Joint Arthroplasty Procedures With Implications for Patient Safety and Antibiotic Stewardship	Systematic Review	Journal of Arthroplasty	2024	3.8	Orthopedics	Churchill Livingstone Inc Medical Publishers	United States	No	CRD42023394031	No	NA	No	NA	Not Updated - Ongoing	2023-11-30	2023-02-04	299
10.1007/s00405-023-08406-x	The outcomes of growth hormone therapy in the obstructive sleep apnea parameters of Prader–Willi syndrome patients: a systematic review	Systematic Review	European Archives of Oto-Rhino-Laryngology	2024	2.2	Otorhinolaryngology	Springer	Brazil	Yes	CRD42023404250	No	NA	No	NA	Not Updated - Ongoing	2023-12-22	2023-03-13	284
10.1177/19458924221149267	Allergic Rhinitis in Preschoolers: A Systematic Review of Diagnostics	Systematic Review	American Journal of Rhinology & Allergy	2024	2.3	Otorhinolaryngology	Sage Publications Inc	Brazil	No	CRD42020207053	No	NA	No	NA	Not Updated - Ongoing	2023-02-05	2020-10-09	849
10.1007/s00455-024-10686-2	Dysphagia Assessments as Criteria in the 'Decision-Making Process' for Percutaneous Endoscopic Gastrostomy Placement in People with Amyotrophic Lateral Sclerosis: A Systematic Review	Systematic Review	Dysphagia	2024	3.0	Otorhinolaryngology	Springer	Greece	No	CRD42022385461	No	NA	No	NA	Updated - Completed and Published	2024-03-22	2022-12-31	447
10.4193/Rhin23.168	Platelet-rich plasma for the treatment of COVID-19 related olfactory dysfunction: a systematic review	Systematic Review	Rhinology	2024	6.8	Otorhinolaryngology	Int Rhinologic Soc	Saudi Arabia	No	CRD42023386803	No	NA	No	NA	Not Updated - Ongoing	2023-12-01	2023-01-03	332
10.1007/s00405-025-09515-5	Patient and public involvement and engagement (PPIE) in Otolaryngology research: a systematic review of randomised controlled trials	Systematic Review	European Archives of Oto-Rhino-Laryngology	2024	2.2	Otorhinolaryngology	Springer	United Kingdom	No	CRD42023448519	No	NA	No	NA	Not Updated - Ongoing	2025-07-08	2023-08-08	700
10.1007/s00405-020-06213-2	Systematic review of incidence. risk factors. prevention and treatment of post-laryngectomy hypoparathyroidism	Systematic Review	European Archives of Oto-Rhino-Laryngology	2024	2.2	Otorhinolaryngology	Springer	United Kingdom	No	CRD42019133879	No	NA	No	NA	Not Updated - Ongoing	2020-07-22	2019-05-28	421
10.1016/j.actatropica.2025.107549	Accuracy of diagnostic tests for feline sporotrichosis: A systematic review and meta-analysis	Systematic Review + Meta-analysis	Acta Tropica	2024	2.5	Parasitology Tropical Medicine	Elsevier	Brazil	Yes	CRD42023456520	No	NA	No	NA	Not Updated - Ongoing	2025-02-08	2023-09-01	526
10.1371/journal.pntd.0010610	Epidemiology of yellow fever virus in humans. arthropods. and non-human primates in sub-Saharan Africa: A systematic review and meta-analysis	Systematic Review + Meta-analysis	PLoS Neglected Tropical Diseases	2024	3.4	Parasitology Tropical Medicine	Public Library Science	Cameroon	Yes	CRD42021242444	No	NA	No	NA	Updated - Completed and Published	2022-07-22	2021-04-12	466
10.1111/jop.13548	Artificial intelligence and radiomics in the diagnosis of intraosseous lesions of the gnathic bones: A systematic review	Systematic Review	Journal of Oral Pathology & Medicine	2024	2.3	Pathology Dentistry, Oral Surgery & Medicine	Wiley	Brazil	Yes	CRD42022379298	No	NA	No	NA	Not Updated - Ongoing	2024-05-28	2022-12-07	538
10.1111/jop.70010	Accuracy of Cytological Methods in Early Detection of Oral Squamous Cell Carcinoma and Potentially Malignant Disorders: A Systematic Review and Meta-Analysis	Systematic Review + Meta-analysis	Journal of Oral Pathology & Medicine	2024	2.3	Pathology Dentistry, Oral Surgery & Medicine	Wiley	Spain	No	CRD42023438610	No	NA	No	NA	Not Updated - Ongoing	2025-06-10	2023-07-02	709
10.1111/jpc.16356	THE ACCURACY of NON-INVASIVE PRENATAL TESTING for FETAL SEGMENTAL COPY NUMBER VARIANTS: A SYSTEMATIC REVIEW and META-ANALYSIS	Systematic Review + Meta-analysis	Journal of Paediatrics and Child Health	2024	1.4	Pediatrics	Wiley	Australia	No	CRD42021250849	No	NA	No	NA	Not Updated - Ongoing	2023-02-08	2021-05-23	626
10.3389/fped.2022.916655	Severe Outcomes Associated With SARS-CoV-2 Infection in Children: A Systematic Review and Meta-Analysis	Systematic Review + Meta-analysis	Frontiers in Pediatrics	2024	2.0	Pediatrics	Frontiers Media SA	Canada	Yes	CRD42021260164	No	NA	No	NA	Not Updated - Ongoing	2022-06-08	2021-06-16	357
10.3389/fped.2021.727127	Lactobacillus rhamnosus GG for Cow's Milk Allergy in Children: A Systematic Review and Meta-Analysis	Systematic Review + Meta-analysis	Frontiers in Pediatrics	2024	2.0	Pediatrics	Frontiers Media SA	China	No	CRD42021237221	No	NA	No	NA	Not Updated - Completed but not Published	2021-10-22	2021-03-23	213
10.3389/fped.2024.1452568	Incidence and risk factors for acute kidney injury in children with nephrotic syndrome: a meta-analysis	Systematic Review + Meta-analysis	Frontiers in Pediatrics	2024	2.0	Pediatrics	Frontiers Media SA	China	No	CRD42024571170	No	NA	No	NA	Not Updated - Ongoing	2024-12-10	2024-07-31	132
10.3389/fped.2022.788409	Early Vitamin A Supplementation for Prevention of Short-Term Morbidity and Mortality in Very-Low-Birth-Weight Infants: A Systematic Review and Meta-Analysis	Systematic Review + Meta-analysis	Frontiers in Pediatrics	2024	2.0	Pediatrics	Frontiers Media SA	China	Yes	CRD42020211070	No	NA	No	NA	Not Updated - Ongoing	2022-04-07	2020-10-25	529
10.3389/fped.2022.944405	Feasibility of Same-Day Discharge After Appendectomy in Pediatric Patients: A Systematic Review and Meta-Analysis	Systematic Review + Meta-analysis	Frontiers in Pediatrics	2024	2.0	Pediatrics	Frontiers Media SA	China	Yes	CRD42022320539	No	NA	No	NA	Not Updated - Ongoing	2022-07-04	2022-04-23	72
10.3389/fped.2024.1367710	Effect of inspiratory muscle training in children with asthma: a systematic review and meta-analysis of randomized controlled trials	Systematic Review + Meta-analysis	Frontiers in Pediatrics	2024	2.0	Pediatrics	Frontiers Media SA	China	No	CRD42023449918	No	NA	Yes	Protocol URL	Not Updated - Ongoing	2024-03-18	2023-08-10	221
10.3389/fped.2022.1044954	The prevalence of food allergy in cesarean-born children aged 0–3 years: A systematic review and meta-analysis of cohort studies	Systematic Review + Meta-analysis	Frontiers in Pediatrics	2024	2.0	Pediatrics	Frontiers Media SA	China	Yes	CRD42019140748	No	NA	Yes	Protocol URL	Not Updated - Ongoing	2023-01-17	2019-09-18	1217
10.3389/fped.2023.1074429	Effects of physical activity on lung function and quality of life in asthmatic children: An updated systematic review and meta-analysis	Systematic Review + Meta-analysis	Frontiers in Pediatrics	2024	2.0	Pediatrics	Frontiers Media SA	China	No	CRD42022338984	No	NA	No	NA	Not Updated - Ongoing	2023-02-07	2022-06-23	229
10.1111/apa.16246	Psychiatric comorbidity in childhood onset immune-mediated diseases-A systematic review and meta-analysis	Systematic Review + Meta-analysis	Acta Paediatrica	2024	2.1	Pediatrics	Wiley	Denmark	Yes	CRD42021233890	No	NA	No	NA	Not Updated - Ongoing	2022-01-05	2021-03-26	285
10.1038/s41390-021-01656-7	Remote ischemic postconditioning for neuroprotection after newborn hypoxia–ischemia: systematic review of preclinical studies	Systematic Review	Pediatric Research	2024	3.1	Pediatrics	Springernature	Denmark	Yes	CRD42020205944	No	NA	No	NA	Not Updated - Ongoing	2021-07-19	2020-10-05	287
10.1177/2333794X241298807	Prevalence of Undernutrition Among Children and Adolescents with Cancer Living in Sub-Saharan African Countries: A Systematic Review and Meta-analysis	Systematic Review + Meta-analysis	Global Pediatric Health	2024	1.3	Pediatrics	Sage Publications Inc	Ethiopia	No	CRD42024510052	No	NA	No	NA	Not Updated - Ongoing	2024-11-26	2024-02-17	283
10.3389/fped.2020.00286	Elective Cesarean Section on Term Pregnancies Has a High Risk for Neonatal Respiratory Morbidity in Developed Countries: A Systematic Review and Meta-Analysis	Systematic Review + Meta-analysis	Frontiers in Pediatrics	2024	2.0	Pediatrics	Frontiers Media SA	Ethiopia	No	CRD42018104905	No	NA	No	NA	Not Updated - Ongoing	2020-06-24	2018-08-31	663
10.1136/bmjpo-2022-001447	FujiLAM for the diagnosis of childhood tuberculosis: a systematic review	Systematic Review	BMJ Paediatrics Open	2024	2.3	Pediatrics	BMJ Publishing Group	Germany	Yes	CRD42021270761	No	NA	No	NA	Not Updated - Ongoing	2022-07-13	2021-08-29	318
10.1007/s00431-020-03814-1	Macrolides for the prevention and treatment of feeding intolerance in preterm low birth weight infants: a systematic review and meta-analysis	Systematic Review + Meta-analysis	European Journal of Pediatrics	2024	2.6	Pediatrics	Springer	India	No	CRD42020170519	No	NA	No	NA	Updated - Completed and Published	2020-10-12	2020-07-24	80
10.1007/s00431-022-04405-y ISSN	Three-hourly versus two-hourly feeding interval in stable preterm infants: an updated systematic review and meta-analysis of randomized controlled trials	Systematic Review + Meta-analysis	European Journal of Pediatrics	2024	2.6	Pediatrics	Springer	India	No	CRD42021246568	No	NA	No	NA	Updated - Completed and Published	2022-02-11	2021-05-09	278
10.3390/children11040421	Oral Microbiota of Infants in Maternal Gestational Diabetes: A Systematic Review	Systematic Review	Children	2024	2.1	Pediatrics	MDPI	Italy	No	CRD42023406505	No	NA	No	NA	Not Updated - Ongoing	2024-04-02	2023-03-21	378
10.3390/children11101167	Effects of High-Velocity Spinal Manipulation on Quality of Life. Pain and Spinal Curvature in Children with Idiopathic Scoliosis: A Systematic Review	Systematic Review	Children	2024	2.1	Pediatrics	MDPI	Spain	No	CRD42024532442	No	NA	No	NA	Not Updated - Ongoing	2024-09-26	2024-04-17	162
10.3389/fped.2021.825030	The Safety of Intralesional Steroid Injections in Young Children and Their Effectiveness in Anastomotic Esophageal Strictures—A Meta-Analysis and Systematic Review	Systematic Review + Meta-analysis	Frontiers in Pediatrics	2024	2.0	Pediatrics	Frontiers Media SA	The Netherlands	No	CRD42021281584	No	NA	No	NA	Not Updated - Ongoing	2022-01-28	2021-10-25	95
10.1136/archdischild-2020-321216	Low-level laser therapy for oral mucositis in children with cancer	Systematic Review	Archives of Disease in Childhood	2024	3.2	Pediatrics	BMJ Publishing Group	United Kingdom	No	CRD42018099772	No	NA	No	NA	Updated - Completed and Published	2021-07-06	2018-06-07	1125
10.1136/archdischild-2023-325592	Hypoglycaemia and hyperglycaemia in neonatal encephalopathy: A systematic review and meta-analysis	Systematic Review + Meta-analysis	Archives of Disease in Childhood - Fetal and Neonatal Edition	2024	3.6	Pediatrics	BMJ Publishing Group	United Kingdom	No	CRD42022368870	No	NA	No	NA	Not Updated - Ongoing	2023-06-14	2022-10-30	227
10.22514/jocpd.2025.045	Evaluation of vital pulp therapy with Biodentine in young permanent teeth: a systematic review and meta-analysis	Systematic Review + Meta-analysis	Journal of Clinical Pediatric Dentistry	2024	2.2	Pediatrics Dentistry, Oral Surgery & Medicine	MRE Press	China	No	CRD42024599307	No	NA	No	NA	Not Updated - Ongoing	2025-05-03	2024-10-20	195
10.1111/ipd.13250	Systematic review and meta-analysis on prevalence and anamnestic risk factors for erosive tooth wear in the primary dentition	Systematic Review + Meta-analysis	International Journal of Paediatric Dentistry	2024	1.9	Pediatrics Dentistry, Oral Surgery & Medicine	Wiley	Germany	No	CRD42023397767	No	NA	No	NA	Updated - Completed and Published	2024-07-26	2023-02-18	524
10.1093/jpids/piae004	Efficacy of Palivizumab Immunoprophylaxis for Reducing Severe RSV Outcomes in Children with Immunodeficiencies: A Systematic Review	Systematic Review	Journal of the Pediatric Infectious Diseases Society	2024	2.6	Pediatrics Infectious Diseases	Oxford Univ Press	Canada	No	CRD42021248619	No	NA	No	NA	Not Updated - Ongoing	2024-01-27	2021-05-13	989
10.1093/jpids/piaf019	Healthcare-Associated Gastroenteritis: Outbreak Report and Systematic Review of the Literature	Systematic Review	Journal of the Pediatric Infectious Diseases Society	2024	2.6	Pediatrics Infectious Diseases	Oxford Univ Press	United States	Yes	CRD42021272903	No	NA	No	NA	Not Updated - Completed but not Published	2025-02-26	2021-09-10	1265
10.1016/j.jpurol.2022.07.033	Relationship between toilet training process and primary nocturnal enuresis in children and adolescents-A systematic review	Systematic Review	Journal of Pediatric Urology	2024	1.9	Pediatrics Urology & Nephrology	Elsevier Sci Ltd	Brazil	No	CRD42021270976	No	NA	No	NA	Updated - Completed and Published	2022-08-09	2021-08-31	343
10.1007/s00467-021-05358-4	Furosemide and albumin for the treatment of nephrotic edema: a systematic review	Systematic Review + Meta-analysis	Pediatric Nephrology	2024	2.6	Pediatrics Urology & Nephrology	Springer	Canada	No	CRD42018089791	No	NA	No	NA	Not Updated - Ongoing	2022-03-03	2018-03-01	1463
10.1016/j.jpurol.2022.12.011	The efficacy of standard urotherapy in the treatment of nocturnal enuresis in children: A systematic review	Systematic Review	Journal of Pediatric Urology	2024	1.9	Pediatrics Urology & Nephrology	Elsevier Sci Ltd	Denmark	No	CRD42020185611	No	NA	No	NA	Not Updated - Ongoing	2022-12-28	2020-09-03	846
10.1111/pde.15771	Treatment Adherence in Pediatric Atopic Dermatitis: A Systematic Review	Systematic Review	Pediatric Dermatology	2024	1.2	Pediatrics Dermatology	Wiley	United States	Yes	CRD42023488557	No	NA	No	NA	Not Updated - Ongoing	2024-10-04	2023-12-12	297
10.1177/18632521221078864	Is the modified Dunn’s procedure superior to in situ fixation? A systematic review and meta-analysis of comparative studies for management of moderate and severe slipped capital femoral epiphysis	Systematic Review + Meta-analysis	Journal of Childrens Orthopaedics	2024	1.6	Pediatrics Orthopedics	Sage Publications Inc	Australia	Yes	CRD42023456651	No	NA	No	NA	Not Updated - Ongoing	2023-09-02	2022-04-05	515
10.1097/md.0000000000018368	Intracavitary electrocardiogram guidance for peripherally inserted central catheter placement: A systematic review and trial sequential meta-analysis	Systematic Review + Meta-analysis	Journal of Vascular Access	2024	1.7	Peripheral Vascular Disease	Sage Publications Ltd	China	Yes	CRD42023456651	No	NA	No	NA	Not Updated - Ongoing	2025-05-01	2023-09-02	607
10.20960/angiologia.00643	Iodophor-impregnated drapes are associated with lower intraoperative contamination versus non-adhesive drapes. A systematic review and meta-analysis	Systematic Review + Meta-analysis	Angiologia	2024	0.2	Peripheral Vascular Disease	Aran Ediciones, SA	Spain	No	CRD42023391651	No	NA	No	NA	Not Updated - Completed but not Published	2024-10-10	2023-01-24	625
10.1177/1358863x241287692	(18)F-NaF uptake on vascular PET imaging in symptomatic versus asymptomatic atherosclerotic disease: A meta-analysis	Systematic Review + Meta-analysis	Vascular Medicine	2024	3.3	Peripheral Vascular Disease	Sage Publications Ltd	United Kingdom	Yes	CRD42023451363	No	NA	Yes	NA	Not Updated - Ongoing	2024-10-16	2023-08-30	413
10.1097/HJH.0000000000003411	The impact of dietary and lifestyle interventions on blood pressure management in sub-Saharan Africa: a systematic review and metanalysis	Systematic Review + Meta-analysis	Journal of Hypertension	2024	4.1	Peripheral Vascular Disease	Lippincott Williams & Wilkins	United States	Yes	CRD42020207923	No	NA	No	NA	Not Updated - Ongoing	2023-06-01	2020-10-14	960
10.1080/10717544.2021.1927243	Efficacy and safety of novel-targeted drugs in the treatment of pulmonary arterial hypertension: a Bayesian network meta-analysis	Systematic Review + Meta-analysis	Drug Delivery	2024	8.1	Pharmacolgy & Pharmacy	Taylor & Francis Ltd	China	Yes	CRD42020218818	No	NA	No	NA	Not Updated - Ongoing	2021-06-01	2020-12-05	178
10.1016/j.jacl.2022.02.001	CERT2 ceramide- and phospholipid-based risk score and major adverse cardiovascular events: A systematic review and meta-analysis	Systematic Review + Meta-analysis	Journal of Clinical Lipidology	2024	4.6	Pharmacolgy & Pharmacy	Elsevier Science Inc	Greece	Yes	CRD42021241058	No	NA	No	NA	Updated - Completed and Published	2022-02-12	2021-04-05	313
10.3389/fphar.2023.1116077	Efficacy and safety of Melaleuca alternifolia (tea tree) oil for human health—A systematic review of randomized controlled trials	Systematic Review	Frontiers in Pharmacology	2024	4.8	Pharmacology & Pharmacy	Frontiers Media SA	Australia	Yes	CRD42021285168	No	NA	No	NA	Updated - Completed and Published	2023-03-24	2021-11-20	489
10.1089/can.2023.0200	Bibliometric Analysis of Cannabis sativa Research: Trends. Challenges. and Future Directions	Systematic Review	Cannabis and Cannabinoid Research	2024	2.7	Pharmacology & Pharmacy	Mary Ann Liebert, Inc	Brazil	Yes	CRD42020223084	No	NA	No	NA	Not Updated - Ongoing	2024-02-12	2020-12-27	1142
10.1016/j.ejphar.2025.177434	A systematic review and meta-analysis of advanced oxidative protein products levels (AOPP) levels in endometriosis: Association with disease stage and clinical implications	Systematic Review + Meta-analysis	European Journal of Pharmacology	2024	4.7	Pharmacology & Pharmacy	Elsevier	Brazil	Yes	CRD42022343714	No	NA	No	NA	Not Updated - Ongoing	2025-02-28	2022-07-12	962
10.1016/j.ejphar.2024.177225	Orofacial pain models induce impairment in spatial learning and working memory in rodents: A systematic review and meta-analysis	Systematic Review + Meta-analysis	European Journal of Pharmacology	2024	4.7	Pharmacology & Pharmacy	Elsevier	Brazil	Yes	CRD42023355502	No	NA	No	NA	Not Updated - Ongoing	2024-12-29	2023-04-18	621
10.3389/fphar.2025.1565345	Efficacy of Kangfuxin liquid for preventing and treating chemotherapy-induced oral mucositis: a systematic review and meta-analysis of randomized controlled trials	Systematic Review + Meta-analysis	Frontiers in Pharmacology	2024	4.8	Pharmacology & Pharmacy	Frontiers Media SA	China	Yes	CRD42024585859	No	NA	Yes	Protocol URL	Not Updated - Completed but not Published	2025-04-08	2024-09-16	204
10.3389/fphar.2022.976698	Aloe vera for prevention of radiation-induced dermatitis: A systematic review and cumulative analysis of randomized controlled trials	Systematic Review + Meta-analysis	Frontiers in Pharmacology	2024	4.8	Pharmacology & Pharmacy	Frontiers Media SA	China	No	CRD42022335188	No	NA	No	NA	Not Updated - Ongoing	2022-09-29	2022-06-04	117
10.3389/fphar.2022.998441	Cardiovascular safety of febuxostat and allopurinol in patients with gout: A meta-analysis	Systematic Review + Meta-analysis	Frontiers in Pharmacology	2024	4.8	Pharmacology & Pharmacy	Frontiers Media SA	China	No	CRD42022325656	No	NA	No	NA	Not Updated - Ongoing	2022-09-29	2022-05-10	142
10.3389/fphar.2021.717023	Dexmedetomidine Versus Propofol for Patients With Sepsis Requiring Mechanical Ventilation: A Systematic Review and Meta-Analysis	Systematic Review + Meta-analysis	Frontiers in Pharmacology	2024	4.8	Pharmacology & Pharmacy	Frontiers Media SA	China	Yes	CRD42021249780	No	NA	No	NA	Not Updated - Ongoing	2021-10-14	2021-05-19	148
10.3389/fphar.2023.1175372	Different doses of dual orexin receptor antagonists in primary insomnia: a Bayesian network analysis	Systematic Review + Meta-analysis	Frontiers in Pharmacology	2024	4.8	Pharmacology & Pharmacy	Frontiers Media SA	China	Yes	CRD42022362655	No	NA	No	NA	Not Updated - Ongoing	2023-05-16	2022-10-05	223
10.3389/fphar.2024.1345897	Effect of adjuvant therapy with compound danshen drip pill on inflammatory factors and cardiac function after percutaneous coronary intervention for acute myocardial infarction: a systematic review and meta-analysis	Systematic Review + Meta-analysis	Frontiers in Pharmacology	2024	4.8	Pharmacology & Pharmacy	Frontiers Media SA	China	Yes	CRD42023453293	No	NA	No	NA	Not Updated - Ongoing	2024-04-16	2023-08-21	239
10.3389/fphar.2021.810297	Efficacy and Safety of DL-3-n-Butylphthalide in the Treatment of Poststroke Cognitive Impairment: A Systematic Review and Meta-Analysis	Systematic Review + Meta-analysis	Frontiers in Pharmacology	2024	4.8	Pharmacology & Pharmacy	Frontiers Media SA	China	Yes	CRD42021274123	No	NA	No	NA	Not Updated - Ongoing	2022-01-25	2021-09-29	118
10.3389/fphar.2021.732157	Efficacy of Treatments Targeting Hypothalamic-Pituitary-Adrenal Systems for Major Depressive Disorder: A Meta-Analysis	Systematic Review + Meta-analysis	Frontiers in Pharmacology	2024	4.8	Pharmacology & Pharmacy	Frontiers Media SA	China	Yes	CRD42021247279	No	NA	No	NA	Not Updated - Ongoing	2021-09-10	2021-05-07	126
10.3389/fphar.2022.755009	Non-Vitamin K Oral Anticoagulant After Transcatheter Aortic Valve Replacement: A Systematic Review and Meta-Analysis	Systematic Review + Meta-analysis	Frontiers in Pharmacology	2024	4.8	Pharmacology & Pharmacy	Frontiers Media SA	China	Yes	CRD42020155122	No	NA	No	NA	Not Updated - Ongoing	2022-02-11	2020-04-28	654
10.3389/fphar.2025.1511486	Traditional Chinese medicine injections with Tonifying Qi. equivalent effect of regulating energy metabolism. for acute myocardial infarction: a systematic review and meta-analysis of randomized clinical trials	Systematic Review + Meta-analysis	Frontiers in Pharmacology	2024	4.8	Pharmacology & Pharmacy	Frontiers Media SA	China	Yes	CRD42024573818	No	NA	Yes	Protocol URL	Not Updated - Ongoing	2025-03-28	2024-08-08	232
10.3389/fphar.2025.1511171	Adverse kidney related events following targeted therapies in lung cancer: a systematic review and network meta-analysis of randomized controlled trials	Systematic Review + Network Meta-analysis	Frontiers in Pharmacology	2024	4.8	Pharmacology & Pharmacy	Frontiers Media SA	China	Yes	CRD42023441979	No	NA	No	NA	Not Updated - Ongoing	2025-03-13	2023-07-14	608
10.1007/s00228-024-03716-3	No evidence of clinical efficacy of oxomemazine in cough. according to a systematic review	Systematic Review	European Journal of Clinical Pharmacology	2024	2.7	Pharmacology & Pharmacy	Springer Heidelberg	France	No	CRD42022345496	No	NA	No	NA	Updated - Completed and Published	2024-07-17	2022-07-23	725
10.1016/j.clinthera.2023.04.004	Cost-utility of Ranolazine for Chronic Stable Angina Pectoris: Systematic Review and Meta-analysis	Systematic Review + Meta-analysis	Clinical Therapeutics	2024	3.6	Pharmacology & Pharmacy	Elsevier	India	No	CRD42022332454	No	NA	No	NA	Updated - Completed and Published	2023-04-21	2022-05-24	332
10.1136/ejhpharm-2023-eahp.65	4CPS-019 Quality assessment of the evidence underpinning pharmacist-led antimicrobial stewardships interventions	Umbrella Review	Hospital Pharmacy	2024	0.7	Pharmacology & Pharmacy	Sage Publications Inc	Spain	Yes	CRD42022333928	No	NA	No	NA	Not Updated - Ongoing	2023-05-02	2022-06-03	333
10.1016/j.farma.2025.02.005	The need for prolonged antiviral use to prevent recurrences of herpes simplex virus ocular disease: A systematic review	Systematic Review + Meta-analysis	Farmacia Hospitalaria	2024	1.3	Pharmacology & Pharmacy	Elsevier Science Inc	Spain	No	CRD42024556228	No	NA	Yes	Protocol URL	Not Updated - Ongoing	2025-03-09	2024-06-22	260
10.1016/j.ejphar.2024.177052	P2X3 and P2X2/3 receptors inhibition produces a consistent analgesic efficacy: A systematic review and meta-analysis of preclinical studies	Systematic Review + Meta-analysis	European Journal of Pharmacology	2024	4.7	Pharmacology & Pharmacy	Elsevier	Spain	Yes	CRD42023450685	No	NA	No	NA	Not Updated - Ongoing	2024-10-10	2023-08-15	422
10.3389/fphar.2022.873208	Activity of the genus Zanthoxylum against diseases caused by protozoa: A systematic review	Systematic Review	Frontiers in Pharmacology	2024	4.8	Pharmacology & Pharmacy	Frontiers Media SA	Spain	Yes	CRD42020200438	No	NA	No	NA	Not Updated - Ongoing	2023-01-09	2020-08-31	861
10.3390/pharmacy12040098	Pharmacists’ Willingness to Offer Vaccination Services: A Systematic Review and Meta-Analysis	Systematic Review + Meta-analysis	Pharmacy	2024	1.8	Pharmacology & Pharmacy	MDPI	United Kingdom	No	CRD42021293692	No	NA	No	NA	Not Updated - Ongoing	2024-06-26	2021-11-30	939
10.1007/s40290-023-00462-2	Clinical Presentations of Drug-Induced Hyperprolactinaemia: A Literature Review	Narrative Review	Pharmaceutical Medicine	2024	4.5	Pharmacology & Pharmacy	Springer Int Publ AG	United States	Yes	CRD42021245259	No	NA	No	NA	Not Updated - Ongoing	2023-02-17	2021-04-23	665
10.1016/j.phymed.2022.154160	Acupuncture for cancer-related insomnia: A systematic review and meta-analysis	Systematic Review + Meta-analysis	Phytomedicine	2024	8.8	Pharmacology & Pharmacy Plant Sciences Chemistry. Medicinal Integrative & Complementary Medicine	Elsevier Gmbh	China	Yes	CRD42021285844	No	NA	No	NA	Not Updated - Ongoing	2022-05-05	2021-11-19	167
10.1016/j.lfs.2020.117979	HTLV-I induces lesions in the pulmonary system: A systematic review	Systematic Review	Life Sciences	2024	5.1	Pharmacology & Pharmacy Medicine, Research & Experimental	Pergamon - Elsevier Science Ltd	Brazil	Yes	CRD42017078236	No	NA	No	NA	Updated - Completed and Published	2020-06-15	2017-11-21	937
10.1007/s12325-022-02240-z	Levels of Peripheral Th17 Cells and Th17-Related Cytokines in Patients with Ankylosing Spondylitis: A Meta-analysis	Systematic Review + Meta-analysis	Advances in Therapy	2024	4.0	Pharmacology & Pharmacy Medicine, Research & Experimental	Springer	China	Yes	CRD42021255741	No	NA	No	NA	Not Updated - Ongoing	2022-08-12	2021-06-18	420
10.1177/03000605211070766	Comprehensive meta-analysis of associations between temperament and character traits in Cloninger's psychobiological theory and mental disorders	Systematic Review + Meta-analysis	Journal Of International Medical Research	2024	1.5	Pharmacology & Pharmacy Medicine, Research & Experimental	Sage Publications Ltd	Iran	Yes	CRD42019133214	No	NA	No	NA	Updated - Completed and Published	2022-01-07	2019-08-13	878
10.3390/biomedicines13051189	MicroRNA Signatures in Endometrial Receptivity-Unlocking Their Role in Embryo Implantation and IVF Success: A Systematic Review	Systematic Review	Biomedicines	2024	3.9	Pharmacology & Pharmacy Medicine, Research & Experimental Biochemistry & Molecular Biology	MDPI	Greece	No	CRD420251001811	No	NA	No	NA	Not Updated - Ongoing	2025-05-13	2025-03-16	58
10.1007/s12325-020-01571-z	Identifying Novel Biomarkers Ready for Evaluation in Low-Prevalence Populations for the Early Detection of Upper Gastrointestinal Cancers: A Systematic Review	Systematic Review	Advances in Therapy	2024	4.0	Pharmacology & Pharmacy Medicine, Research & Experimental	Springer	United Kingdom	Yes	CRD42020165005	No	NA	No	NA	Not Updated - Ongoing	2020-12-11	2020-01-20	326
10.1016/j.ijantimicag.2024.107335	Epidemiology of Subsequent Carbapenem-Resistant Enterobacterales (CRE) Infection Among Rectal Carriers: A Meta-Analysis of Incidence. Risk Factors and Their Association With Geographic Region and Age	Systematic Review + Meta-analysis	International Journal of Antimicrobial Agents	2024	4.6	Pharmacology & Pharmacy Microbiology Infectious Diseases	Elsevier	China	Yes	CRD42023444420	No	NA	No	NA	Not Updated - Ongoing	2024-09-07	2023-08-06	398
10.1016/j.ijantimicag.2020.106184	Systematic review of the impact of appropriate versus inappropriate initial antibiotic therapy on outcomes of patients with severe bacterial infections	Systematic Review + Meta-analysis	International Journal of Antimicrobial Agents	2024	4.6	Pharmacology & Pharmacy Microbiology Infectious Diseases	Elsevier	Italy	Yes	CRD42018104669	No	NA	Yes	Protocol URL	Not Updated - Ongoing	2020-10-09	2018-07-30	802
10.1177/10781552211005530	Treatment outcomes among human epidermal growth factor receptor 2 positive breast cancer patients: A systematic review	Systematic Review	Journal of Oncology Pharmacy Practice	2024	0.9	Pharmacology & Pharmacy Oncology	Sage Publications Ltd	United States	No	CRD42020206527	No	NA	Yes	Protocol URL	Not Updated - Ongoing	2021-03-31	2020-09-27	185
10.1016/j.jep.2023.117255	Effect of Crocus sativus L. (saffron) and crocin in the treatment of patients with type-2 diabetes mellitus: A systematic review and meta-analysis	Systematic Review + Meta-analysis	Journal of Ethnopharmacology	2024	5.4	Pharmacology & Pharmacy Plant Sciences Chemistry, Medicinal Integrative & Complementary Medicine	Elsevier Ireland Ltd	Brazil	No	CRD42023390073	No	NA	No	NA	Not Updated - Ongoing	2023-09-29	2023-01-18	254
10.3390/biomedicines10061368	Clinical Value of Inflammatory and Neurotrophic Biomarkers in Bipolar Disorder: A Systematic Review and Meta-Analysis	Systematic Review + Meta-analysis	Biomedicines	2024	3.9	Pharmacology & Pharmacy Medicine, Research & Experimental Biochemistry & Molecular Biology	MDPI	Spain	Yes	CRD42020180626	Yes	Biomedicines	No	NA	Not Updated - Ongoing	2022-06-09	2020-07-05	704
10.1080/17425255.2025.2491743	Clinically significant drug–drug interactions involving opioid analgesics used for pain treatment in patients with cancer: update of a systematic review	Systematic Review	Expert Opinion on Drug Metabolism & Toxicology	2024	3.4	Pharmacology & Pharmacy Toxicology Biochemistry & Molecular Biology	Taylor & Francis Ltd	Poland	No	CRD42023481103	No	NA	Yes	Protocol URL	Not Updated - Ongoing	2025-04-28	2023-11-30	515
10.3389/fphys.2025.1620621	Effects of olympic combat sports on physical fitness in non-athlete students: a systematic review with meta-analysis	Systematic Review + Meta-analysis	Frontiers in Physiology	2024	3.4	Physiology	Frontiers Media SA	Chile	Yes	CRD42023391433	No	NA	No	NA	Not Updated - Ongoing	2025-07-14	2023-01-27	899
10.3389/fphys.2022.906597	The Effectiveness of Duloxetine for Knee Osteoarthritis: An Overview of Systematic Reviews	Systematic Review	Frontiers in Physiology	2024	3.4	Physiology	Frontiers Media SA	China	Yes	CRD42021289823	No	NA	No	NA	Not Updated - Ongoing	2022-06-07	2021-12-07	182
10.3389/fphys.2022.987804	Effects of different exercise types on visceral fat in young individuals with obesity aged 6–24 years old: A systematic review and meta-analysis	Systematic Review + Meta-analysis	Frontiers in Physiology	2024	3.4	Physiology	Frontiers Media SA	China	Yes	CRD42022310878	No	NA	No	NA	Not Updated - Completed but not Published	2022-09-26	2022-03-21	189
10.3389/fphys.2022.941257	Prognostic role of elevated VEGF in sepsis: A systematic review and meta-analysis	Systematic Review + Meta-analysis	Frontiers in Physiology	2024	3.4	Physiology	Frontiers Media SA	China	Yes	CRD42022323079	No	NA	No	NA	Not Updated - Ongoing	2022-07-22	2022-05-05	78
10.3389/fphys.2022.894397	Effectiveness and Acceptability of e- and m-Health Interventions to Promote Physical Activity and Prevent Falls in Nursing Homes—A Systematic Review	Systematic Review	Frontiers in Physiology	2024	3.4	Physiology	Frontiers Media SA	Germany	Yes	CRD42021289488	No	NA	No	NA	Updated - Completed and Published	2022-05-20	2021-12-18	153
10.3389/fphys.2023.1125969	Effects of internal cooling on physical performance. physiological and perceptional parameters when exercising in the heat: A systematic review with meta-analyses.	Systematic Review + Meta-analysis	Frontiers in Physiology	2024	3.4	Physiology	Frontiers Media SA	Germany	No	CRD42022336623	No	NA	No	NA	Not Updated - Ongoing	2023-04-10	2022-06-12	302
10.3389/fphys.2022.1008604	Effects of taichi on physical and psychological health of college students: A systematic review	Systematic Review	Frontiers in Physiology	2024	3.4	Physiology	Frontiers Media SA	Malaysia	Yes	CRD42021278032	No	NA	No	NA	Updated - Completed and Published	2022-09-29	2021-10-17	347
10.1159/000526768	Risk Factors for Arteriovenous Fistula Thrombus Development: A Systematic Review and Meta-Analysis	Systematic Review + Meta-analysis	Kidney and Blood Pressure Research	2024	2.1	Physiology Peripheral Vascular Disease Urology & Nephrology	Karger	China	Yes	CRD42020201884	No	NA	No	NA	Not Updated - Ongoing	2022-09-16	2020-08-31	746
10.1016/j.cpr.2024.102413	To what extent are psychological variables considered in the study of risk and protective factors for suicidal thoughts and behaviours in individuals with cancer? A systematic review of 70 years of research	Systematic Review	Clinical Psychology Review	2024	12.2	Physiology, Clinical	Pergamon-Elsevier Science Ltd	Austria	Yes	CRD42022331484	No	NA	No	NA	Not Updated - Completed but not Published	2024-03-11	2022-05-10	671
10.1016/j.schres.2020.05.021	Acceptance- and mindfulness-based interventions for persons with psychosis: Potential errors in reported meta-analyses	Systematic Review + Meta-analysis	Schizophrenia Research	2024	3.5	Psychiatry	Elsevier	Australia	No	CRD42018097200	No	NA	No	NA	Updated - Completed and Published	2020-03-08	2018-06-11	636
10.1007/s00127-020-01949-y	Prenatal tobacco use and the risk of mood disorders in offspring: a systematic review and meta-analysis.	Systematic Review + Meta-analysis	Social Psychiatry and Psychiatric Epidemiology	2024	3.5	Psychiatry	Springer Heidelberg	Australia	No	CRD42017060037	No	NA	No	NA	Not Updated - Ongoing	2020-09-07	2017-03-23	1264
10.1177/07067437251339215	Canadian Studies on the Effectiveness of Community Treatment Orders: An Updated Systematic Review of Quantitative Data: Études canadiennes sur l’efficacité des ordonnances de traitement en milieu communautaire : mise à jour d’un examen systématique des données quantitatives	Systematic Review	Canadian Journal of Psychiatry - Revue Canadienne de Psychiatry	2024	3.8	Psychiatry	Sage Publications Inc	Australia	No	CRD42024615480	No	NA	No	NA	Not Updated - Ongoing	2025-05-15	2024-09-29	228
10.2196/37640	Appropriate Use and Operationalization of Adherence to Digital Cognitive Behavioral Therapy for Depression and Anxiety in Youth: Systematic Review.	Systematic Review	JMIR Menral Health	2024	5.8	Psychiatry	JMIR Publications, Inc	Australia	Yes	CRD42020208668	No	NA	No	NA	Not Updated - Ongoing	2022-02-28	2020-10-24	492
10.1017/s204579602000075x	The cost of mental disorders: a systematic review	Systematic Review	Epidemiology and Psychiatric Sciences	2024	6.1	Psychiatry	Cambridge Univ Press	Australia	Yes	CRD42019127783	No	NA	No	NA	Updated - Completed and Published	2020-08-18	2019-06-06	439
10.1590/1516-4446-2020-0994	Brazilian Psychiatric Association guidelines for the management of suicidal behavior. Part 1. Risk factors. protective factors. and assessment	Systematic Review	Brazilian Journal of Psychiatry	2024	2.6	Psychiatry	Assoc Brasileira Psiquiatria	Brazil	No	CRD42020206517	No	NA	No	NA	Not Updated - Ongoing	2020-10-22	2020-09-27	25
10.3389/fpsyt.2024.1339851	Effects of mindfulness-based interventions on cognition in people with multiple sclerosis: a systematic review and meta-analysis of randomized controlled trials	Systematic Review + Meta-analysis	Frontiers in Psychiatry	2024	3.2	Psychiatry	Frontiers Media SA	Canada	No	CRD42021286429	No	NA	No	NA	Updated - Completed and Published	2024-07-11	2021-10-20	995
10.3389/fpsyt.2025.1548878	Acupressure for older people with cognitive impairment: a systematic review and meta-analysis of randomized controlled trials	Systematic Review + Meta-analysis	Frontiers in Psychiatry	2024	3.2	Psychiatry	Frontiers Media SA	China	No	CRD42024556579	No	NA	No	NA	Not Updated - Ongoing	2025-04-25	2024-06-21	308
10.3389/fpsyt.2022.915617	Stigma and Peer-Led Interventions: A Systematic Review and Meta-Analysis	Systematic Review + Meta-analysis	Frontiers in Psychiatry	2024	3.2	Psychiatry	Frontiers Media SA	China	No	CRD42021287584	No	NA	No	NA	Not Updated - Ongoing	2022-07-05	2021-11-27	220
10.3389/fpsyt.2022.1043987	The abnormal implicit memory to positive and negative stimuli in patients with current and remitted major depressive disorder: A systematic review and meta-analysis	Systematic Review + Meta-analysis	Frontiers in Psychiatry	2024	3.2	Psychiatry	Frontiers Media SA	China	No	CRD42020205003	No	NA	No	NA	Not Updated - Ongoing	2023-01-10	2020-09-19	843
10.3389/fpsyt.2024.1305295	The effects of mind-body exercise on anxiety and depression in older adults: a systematic review and network meta-analysis	Systematic Review + Meta-analysis	Frontiers in Psychiatry	2024	3.2	Psychiatry	Frontiers Media SA	China	No	CRD42023464296	No	NA	No	NA	Not Updated - Ongoing	2024-02-07	2023-09-27	133
10.3389/fpsyt.2024.1495418	Acupuncture and related therapies for anxiety and depression in patients with premature ovarian insufficiency and diminished ovarian reserve: a systematic review and meta-analysis	Systematic Review + Meta-analysis	Frontiers in Psychiatry	2024	3.2	Psychiatry	Frontiers Media SA	China	Yes	CRD42023488015	No	NA	No	NA	Not Updated - Ongoing	2024-12-02	2023-12-13	355
10.3389/fpsyt.2022.1067329	Acupuncture and related therapies for the anxiety and depression in irritable bowel syndrome with diarrhea (IBS-D): A network meta-analysis of randomized controlled trials	Systematic Review + Meta-analysis	Frontiers in Psychiatry	2024	3.2	Psychiatry	Frontiers Media SA	China	Yes	CRD42022364560	No	NA	No	NA	Not Updated - Ongoing	2022-12-23	2022-10-14	70
10.3389/fpsyt.2025.1591389	Effect of acupuncture on menopausal depressive disorder and serum hormone levels: a systematic review and meta-analysis	Systematic Review + Meta-analysis	Frontiers in Psychiatry	2024	3.2	Psychiatry	Frontiers Media SA	China	Yes	CRD420251037010	No	NA	No	NA	Not Updated - Ongoing	2025-07-14	2025-04-21	84
10.3389/fpsyt.2022.813103	The Multivariate Effect of Ketamine on PTSD: Systematic Review and Meta-Analysis	Systematic Review + Meta-analysis	Frontiers in Psychiatry	2024	3.2	Psychiatry	Frontiers Media SA	China	Yes	CRD42021255516	No	NA	Yes	Protocol URL	Not Updated - Ongoing	2022-03-09	2021-06-18	264
10.3389/fpsyt.2023.1126123	Frailty as a predictor of neurosurgical outcomes in brain tumor patients: A systematic review and meta-analysis	Systematic Review + Meta-analysis	Frontiers in Psychiatry	2024	3.2	Psychiatry	Frontiers Media SA	China	Yes	CRD42021248424	No	NA	No	NA	Updated - Completed and Published	2023-02-17	2021-05-13	645
10.1016/j.jpsychires.2022.11.028	Diagnostic value of MicroRNAs for depression: A systematic review and meta-analysis	Systematic Review + Meta-analysis	Journal of Psychiatric Research	2024	3.2	Psychiatry	Pergamon-Elsevier Science Ltd	China	Yes	CRD42022303616	No	NA	No	NA	Not Updated - Ongoing	2022-11-27	2022-02-14	286
10.1016/j.jpsychores.2025.112050	Association between serum inflammatory cytokines levels and post-stroke depression among stroke patients: A meta-analysis and systematic review	Systematic Review + Meta-analysis	Journal of Psychosomatic Research	2024	3.3	Psychiatry	Pergamon-Elsevier Science Ltd	China	No	CRD42024548753	No	NA	No	NA	Not Updated - Ongoing	2025-02-11	2024-05-30	257
10.1186/s12888-023-05358-8	Association between mitochondrial DNA levels and depression: a systematic review and meta-analysis	Systematic Review + Meta-analysis	BMC Psychiatry	2024	3.6	Psychiatry	BMC	China	Yes	CRD42023414285	No	NA	No	NA	Not Updated - Ongoing	2023-11-22	2023-04-15	221
10.1038/s41398-023-02604-1	Psychological interventions for the prevention of depression relapse: systematic review and network meta-analysis	Systematic Review + Network Meta-analysis	Translational Psychiatry	2024	6.2	Psychiatry	Springernature	China	Yes	CRD42022343327	No	NA	No	NA	Not Updated - Ongoing	2023-09-28	2022-07-15	440
10.1016/s2215-0366(24)00356-0	Client-identified outcomes of individual psychotherapy a qualitative meta-analysis.	Systematic Review + Meta-analysis	Lancet Psychiatry	2024	24.8	Psychiatry	Elsevier Science Inc	Czech Republic	Yes	CRD42021277330	No	NA	No	NA	Updated - Completed and Published	2024-11-26	2021-09-21	1162
10.1007/s40519-020-00891-x	Treatment studies with cannabinoids in anorexia nervosa: a systematic review	Systematic Review	Eating and Weight Disorders-Studies on Anorexia Bulimia and Obesity	2024	2.8	Psychiatry	Springer	Denmark	Yes	CRD42019141293	No	NA	No	NA	Not Updated - Ongoing	2020-04-02	2019-10-14	171
10.3389/fpsyt.2021.691251	Digital Shared Decision-Making Interventions in Mental Healthcare: A Systematic Review and Meta-Analysis	Systematic Review + Meta-analysis	Frontiers in Psychiatry	2024	3.2	Psychiatry	Frontiers Media SA	Denmark	Yes	CRD42020148132	No	NA	No	NA	Updated - Completed and Published	2021-09-05	2020-01-07	607
10.1186/s12888-024-06227-8	Burden of care among caregivers of people with mental illness in Africa: a systematic review and meta-analysis	Systematic Review + Meta-analysis	BMC Psychiatry	2024	3.6	Psychiatry	BMC	Ethiopia	No	CRD42024499138	No	NA	No	NA	Not Updated - Ongoing	2024-11-07	2024-01-15	297
10.1186/s12888-024-06447-y	Psychological interventions for refugees with depression: a systematic literature review	Systematic Review	BMC Psychiatry	2024	3.6	Psychiatry	BMC	Germany	Yes	CRD42021251943	No	NA	No	NA	Not Updated - Ongoing	2025-01-08	2021-06-03	1315
10.1038/s41398-022-02121-7	Hyperthyroidism and clinical depression: a systematic review and meta-analysis	Systematic Review + Meta-analysis	Translational Psychiatry	2024	6.2	Psychiatry	Springernature	Germany	Yes	CRD42020164791	No	NA	No	NA	Not Updated - Ongoing	2022-09-05	2020-04-28	860
10.1016/S2215-0366(20)30130-9	Efficacy of cognitive bias modification interventions in anxiety and depressive disorders: a systematic review and network meta-analysis	Systematic Review + Network Meta-analysis	The Lancet Psychiatry	2024	24.8	Psychiatry	Elsevier Sci Ltd	Italy	Yes	CRD42018086113	No	NA	No	NA	Not Updated - Ongoing	2020-06-01	2018-02-20	832
10.3389/fpsyt.2023.1138389	Psychiatric symptoms in Long-COVID patients: a systematic review	Systematic Review	Frontiers in Psychiatry	2024	3.2	Psychiatry	Frontiers Media SA	Italy	No	CRD42022299408	No	NA	No	NA	Updated - Completed and Published	2023-06-21	2022-01-13	524
10.1016/j.jocrd.2025.100952	The use of ecological momentary assessment methods and designs in the context of obsessive-compulsive disorder: A systematic review	Systematic Review	Journal of Obsessive-Compulsive and Related Disorders	2024	1.5	Psychiatry	Elsevier	Portugal	Yes	CRD42023406887	No	NA	No	NA	Not Updated - Ongoing	2025-04-05	2023-03-20	747
10.1136/bmjment-2024-300998	Hypersexuality in neurological disorders: A systematic review	Systematic Review	BMJ Mental Health	2024	4.9	Psychiatry	BMJ Publishing Group	Qatar	Yes	CRD42017036478	No	NA	No	NA	Not Updated - Ongoing	2024-05-22	2017-04-25	2584
10.3389/fpsyt.2025.1546545	Burden of psychological symptoms and disorders among individuals with hepatitis B: a systematic review. meta-analysis and meta-regression	Systematic Review + Meta-analysis	Frontiers in Psychiatry	2024	3.2	Psychiatry	Frontiers Media SA	Singapore	Yes	CRD42024564246	No	NA	No	NA	Not Updated - Ongoing	2025-03-24	2024-07-13	254
10.1016/j.rpsm.2020.08.002	Can we increase the subjective well-being of the general population? An umbrella review of the evidence	Umbrella Review	Revista de Psiquiatría y Salud Mental	2024	4.7	Psychiatry	Elsevier Espana Slu	Spain	Yes	CRD42020111681	No	NA	No	NA	Not Updated - Ongoing	2020-11-05	2018-11-09	727
10.1016/j.genhosppsych.2021.04.003	The effectiveness of inpatient consultation-liaison psychiatry service models: A systematic review of randomized trials.	Systematic Review	General Hospital Psychiatry	2024	3.7	Psychiatry	Elsevier Science Inc	Ukraine	No	CRD42019120827	No	NA	No	NA	Updated - Completed and Published	2021-04-19	2019-09-04	593
10.1111/eip.13466	A systematic review of factors prolonging or reducing the duration of untreated psychosis for people with psychosis in low- and middle-income countries	Systematic Review	Early Intervention in Psychiatry	2024	2.2	Psychiatry	Wiley	United Kingdom	Yes	CRD42022356767	No	NA	No	NA	Not Updated - Ongoing	2023-10-12	2022-10-14	363
10.1186/s12888-020-02999-x	A systematic review of PTSD to the experience of psychosis: prevalence and associated factors	Systematic Review	BMC Psychiatry	2024	3.6	Psychiatry	BMC	United Kingdom	Yes	CRD42019138750	No	NA	No	NA	Updated - Completed and Published	2021-01-07	2019-06-24	563
10.3389/fpsyt.2021.665019	Prevalence of Mental Disorders in the WHO Eastern Mediterranean Region: A Systematic Review and Meta-Analysis	Systematic Review + Meta-analysis	Frontiers in Psychiatry	2024	3.6	Psychiatry	Frontiers Media SA	United Kingdom	No	CRD42020187388	No	NA	No	NA	Not Updated - Ongoing	2021-07-13	2020-07-07	371
10.1177/00048674221124506	Targeted community-based programmes for children's mental health: A systematic review and meta-analysis of the Australian literature	Systematic Review + Meta-analysis	Australian and New Zealand Journal of Psychiatry	2024	3.7	Psychiatry	Sage Publications Ltd	United Kingdom	No	CRD42021255257	No	NA	No	NA	Not Updated - Ongoing	2022-09-16	2021-06-18	455
10.1016/j.comppsych.2021.152246	Suicidality in patients with obsessive-compulsive and related disorders (OCRDs): A meta-analysis	Systematic Review + Meta-analysis	Comprehensive Psychiatry	2024	4.2	Psychiatry	W B Saunders Co-Elsevier Inc	United Kingdom	No	CRD42020164395	No	NA	No	NA	Not Updated - Ongoing	2021-05-19	2020-02-14	460
10.1016/j.comppsych.2024.152566	Pharmacological management of gambling disorder: A systematic review and network meta-analysis	Systematic Review + Network Meta-analysis	Comprehensive Psychiatry	2024	4.2	Psychiatry	W B Saunders Co-Elsevier Inc	United Kingdom	Yes	CRD42022329520	No	NA	No	NA	Not Updated - Completed but not Published	2024-12-10	2022-07-04	890
10.2196/65246	Barriers and Facilitators of User Engagement With Digital Mental Health Interventions for People With Psychosis or Bipolar Disorder: Systematic Review and Best-Fit Framework Synthesis	Systematic Review	JMIR Menral Health	2024	5.8	Psychiatry	JMIR Publications Inc	United Kingdom	Yes	CRD42021282871	No	NA	Yes	Protocol URL	Not Updated - Ongoing	2025-01-20	2021-10-05	1203
10.2196/69100	Patients’ Experiences of Digital Health Interventions for the Self-Management of Chronic Pain: Systematic Review and Thematic Synthesis	Systematic Review	JMIR Menral Health	2024	5.8	Psychiatry	JMIR Publications, Inc	United Kingdom	Yes	CRD42023445100	Yes	Journal of Medical Internet Research	Yes	Protocol URL	Not Updated - Ongoing	2025-03-18	2023-08-11	585
10.1038/s41398-021-01570-w	Consolidation/reconsolidation therapies for the prevention and treatment of PTSD and re-experiencing: a systematic review and meta-analysis	Systematic Review + Meta-analysis	Translational Psychiatry	2024	6.2	Psychiatry	Springernature	United Kingdom	Yes	CRD42020171167	No	NA	Yes	Protocol URL	Not Updated - Ongoing	2021-09-03	2020-03-09	543
10.1192/bjp.2022.203	Negative symptoms in children and adolescents with early-onset psychosis and at clinical high-risk for psychosis: systematic review and meta-analysis	Systematic Review + Meta-analysis	British Journal of Psychiatry	2024	7.6	Psychiatry	Cambridge Univ Press	United Kingdom	No	CRD42022360925	No	NA	No	NA	Not Updated - Ongoing	2023-05-17	2022-09-20	239
10.3389/fpsyt.2021.708283	A Systematic Review of Opioid Use Disorder and Related Biomarkers	Systematic Review	Frontiers in Psychiatry	2024	3.2	Psychiatry	Frontiers Media SA	United States	No	CRD42020202014	No	NA	No	NA	Not Updated - Completed but not Published	2021-08-11	2020-09-21	324
10.3389/fpsyt.2022.1069488	Cerebellar stimulation in schizophrenia: A systematic review of the evidence and an overview of the methods	Systematic Review	Frontiers in Psychiatry	2024	3.2	Psychiatry	Frontiers Media SA	United States	Yes	CRD42022346667	No	NA	No	NA	Not Updated - Ongoing	2022-12-22	2022-07-26	149
10.2196/59560	Self-Administered Interventions Based on Natural Language Processing Models for Reducing Depressive and Anxiety Symptoms: Systematic Review and Meta-Analysis	Systematic Review	JMIR Menral Health	2024	5.8	Psychiatry	JMIR Publications, Inc	United States	No	CRD42023472120	No	NA	No	NA	Not Updated - Ongoing	2024-04-15	2023-11-14	153
10.1016/j.jad.2024.05.155	Actigraphic monitoring of sleep and circadian rest-activity rhythm in individuals with major depressive disorder or depressive symptoms: A meta-analysis	Systematic Review + Meta-analysis	Journal of Affective Disorders	2024	4.9	Psychiatry Clinical Neurology	Elsevier	China	Yes	CRD42021259780	No	NA	No	NA	Not Updated - Ongoing	2024-05-28	2021-07-11	1052
10.1016/j.jaac.2022.09.221	2.77 Meta-Analysis and Systematic Review: Immune and Oxidative Stress Biomarkers in Pediatric Psychosis	Systematic Review + Meta-analysis	Journal of the American Academy of Child and Adolescent Psychiatry	2024	9.5	Psychiatry Psychology, Developmental Pediatrics	Elsevier Science Inc	United States	Yes	CRD42022296517	No	NA	No	NA	Updated - Completed and Published	2024-03-01	2022-01-05	786
10.1016/j.jad.2023.03.063	The rate of transition to a suicide attempt among people with suicidal thoughts in the general population: A systematic review	Systematic Review	Journal of Affective Disorders	2024	4.9	Psychiatry Clinical Neurology	Elsevier	Australia	Yes	CRD42021248325	No	NA	No	NA	Not Updated - Ongoing	2023-03-21	2021-05-14	676
10.1016/j.yebeh.2024.109830	Literature Review: Support for caregivers of children on the ketogenic diet for epilepsy and other neurologic disorders	Systematic Review	Epilepsy & Behavior	2024	2.3	Psychiatry Clinical Neurology Behavioral Sciences	Academic Press Inc Elsevier Science	United States	No	CRD42024506145	No	NA	No	NA	Not Updated - Ongoing	2024-05-16	2024-02-04	102
10.1111/pcn.13811	Efficacy and safety of each class of sleep medication for major depressive disorder with insomnia symptoms: A systematic review and meta-analysis of double-blind randomized controlled trials	Systematic Review + Meta-analysis	Psychiatry and Clinical Neurosciences	2024	6.2	Psychiatry Clinical Neurology Neuroscience	Wiley	Japan	No	CRD42025636571	No	NA	No	NA	Not Updated - Ongoing	2025-03-20	2025-01-21	58
10.1093/ijnp/pyae014	Network Meta-Analysis Indicates Superior Effects of Omega-3 Polyunsaturated Fatty Acids in Preventing the Transition to Psychosis in Individuals at Clinical High-Risk.	Systematic Review + Meta-analysis	International Journal of Neuropsychopharmacology	2024	3.7	Psychiatry Clinical Neurology Pharmacology & Pharmacy Neurosciences	Oxford Univ Press	China	No	CRD42021256209	No	NA	No	NA	Not Updated - Ongoing	2024-02-26	2021-07-11	960
10.1016/j.pnpbp.2020.110178	A multimetric systematic review of fMRI findings in patients with MDD receiving ECT	Systematic Review	Progress in Neuro-Psychopharmacology and Biological Psychiatry	2024	3.9	Psychiatry Clinical Neurology Pharmacology & Pharmacy Neurosciences	Pergamon - Elsevier Science Ltd	Spain	Yes	CRD42019126702	No	NA	Yes	Protocol URL	Not Updated - Ongoing	2020-11-14	2019-03-26	599
10.1016/j.euroneuro.2021.10.665	P.0804 Effects of psychotherapy on brain activation during emotional processing in patients with posttraumatic stress disorder: a meta-analysis.	Systematic Review + Meta-analysis	European Neuropsychopharmacology	2024	6.7	Psychiatry Clinical Neurology Pharmacology & Pharmacy Neurosciences	Elsevier	The Netherlands	No	CRD42020211039	No	NA	No	NA	Not Updated - Ongoing	2023-12-05	2022-12-23	347
10.1016/j.rasd.2023.102165	All-cause and cause-specific mortality in people with autism spectrum disorder: A systematic review	Systematic Review	Research in Autism Spectrum Disorders	2024	2.1	Psychiatry Education, Special Psychology, Developmental Rehabilitation	Elsevier Sci Ltd	United Kingdom	No	CRD42021219582	No	NA	No	NA	Updated - Completed and Published	2023-04-30	2021-01-19	831
10.1002/gps.6117	Efficacy of repetitive transcranial magnetic stimulation on post-stroke cognitive impairment: A systematic and a network meta-analysis	Systematic Review + Meta-analysis	International Journal of Geriatric Psychiatry	2024	2.8	Psychiatry Gerontology Geriatrics & Gerontology	Wiley	China	No	CRD42023424771	No	NA	No	NA	Not Updated - Ongoing	2024-06-26	2023-05-19	404
10.1002/gps.70057	Attitudes and Preferences Towards Screening for Dementia From the Perspectives of Healthcare Professionals: An Updated Systematic Review	Systematic Review	International Journal of Geriatric Psychiatry	2024	2.8	Psychiatry Gerontology Geriatrics & Gerontology	Wiley	United Kingdom	Yes	CRD42024531455	No	NA	No	NA	Not Updated - Ongoing	2025-02-20	2024-04-05	321
10.1007/s40473-024-00270-1	Cerebellar Transcranial Magnetic Stimulation in Psychiatric Disorders: A Systematic Review	Systematic Review	Current Behavioral Neuroscience Reports	2024	1.0	Psychiatry Neurosciences	Springernature	India	Yes	CRD42023459268	No	NA	No	NA	Not Updated - Ongoing	2024-01-12	2023-09-17	117
10.1016/j.psyneuen.2023.106049	Prolactin and morning cortisol concentrations in antipsychotic naïve first episode psychosis: A systematic review and meta-analysis	Systematic Review + Meta-analysis	Psychoneuroendocrinology	2024	3.6	Psychiatry Neurosciences Endocrinology & Metabolism	Pergamon - Elsevier Science Ltd	Spain	No	CRD42022303555	No	NA	No	NA	Not Updated - Ongoing	2023-02-04	2022-02-13	356
10.1016/j.bbi.2025.03.019	Differences in inflammation among black and white individuals: A systematic review and meta-analysis	Systematic Review + Meta-analysis	Brain Behavior and Immunity	2024	7.6	Psychiatry Neurosciences Immunology	Academic Press Inc Elsevier Science	United States	No	CRD42022312352	No	NA	No	NA	Not Updated - Ongoing	2025-03-16	2022-03-27	1085
10.1111/jpm.13082	Personal trauma history and secondary traumatic stress in mental health professionals: A systematic review	Systematic Review	Journal of Psychiatric and Mental Health Nursing	2024	2.9	Psychiatry Nursing	Wiley	United Kingdom	No	CRD42022322939	No	NA	No	NA	Not Updated - Ongoing	2024-07-07	2022-04-21	808
10.1002/eat.24252	Efficacy of Eating Disorder Focused Family Therapy for Adolescents With Anorexia Nervosa: A Systematic Review and Meta-Analysis	Systematic Review + Meta-analysis	International Journal of Eating Disorders	2024	4.3	Psychiatry Nutrition & Dietetics Psychology Psychology, Clinical	Wiley	Canada	Yes	CRD42023396263	No	NA	Yes	DOI	Not Updated - Ongoing	2024-07-23	2023-02-20	519
10.1002/da.23023	The acceptability of real-time health monitoring among community participants with depression: A systematic review and meta-analysis of the literature	Systematic Review + Meta-analysis	Depression and Anxiety	2024	3.3	Psychiatry Psychology Psychology, Clinical	Wiley	Italy	Yes	CRD42017060438	No	NA	No	NA	Not Updated - Ongoing	2020-04-01	2017-04-04	1093
10.1017/s0033291723001976	Attention-deficit/hyperactivity disorder as a risk factor for being involved in intimate partner violence and sexual violence: a systematic review and meta-analysis	Systematic Review + Meta-analysis	Psychological Medicine	2024	5.5	Psychiatry Psychology Psychology, Clinical	Cambridge Univ Press	Spain	Yes	CRD42022348165	No	NA	No	NA	Updated - Completed and Published	2023-07-24	2022-08-02	356
10.1111/papt.12455	Effectiveness of cognitive behavioural-based interventions for adults with attention-deficit/hyperactivity disorder extends beyond core symptoms: A meta-analysis of randomized controlled trials	Systematic Review + Meta-analysis	Psychology and Psychotherapy-Theory Research and Practice	2024	2.7	Psychiatry Psychology Psychology, Clinical	Wiley	Taiwan	No	CRD42021273633	No	NA	No	NA	Not Updated - Ongoing	2023-02-16	2021-09-14	520
10.1111/papt.12286	The acceptability. effectiveness. and durability of cognitive analytic therapy: Systematic review and meta-analysis	Systematic Review + Meta-analysis	Psychology and Psychotherapy-Theory Research and Practice	2024	2.7	Psychiatry Psychology Psychology, Clinical	Wiley	United Kingdom	No	CRD42018086009	No	NA	No	NA	Not Updated - Ongoing	2020-06-15	2018-01-15	882
10.1017/S0033291723002295	A narrative systematic review of changes in mental health symptoms from before to during the COVID-19 pandemic	Systematic Review	Psychological Medicine	2024	5.5	Psychiatry Psychology Psychology, Clinical	Cambridge Univ Press	United States	No	CRD42021255042	No	NA	No	NA	Not Updated - Ongoing	2023-08-24	2021-06-15	800
10.1080/20008066.2025.2469978	Assessing neurocognitive outcomes in PTSD: a multilevel meta-analytical approach	Systematic Review + Meta-analysis	European Journal of Psychotraumatology	2024	4.1	Psychiatry Psychology, Clinical	Taylor & Francis Ltd	Iceland	Yes	CRD42021219189	No	NA	No	NA	Not Updated - Completed but not Published	2025-03-10	2021-01-02	1528
10.1080/20008198.2021.1894736	Eye movement desensitization and reprocessing for depression: a systematic review and meta-analysis	Systematic Review + Meta-analysis	European Journal of Psychotraumatology	2024	4.1	Psychiatry Psychology, Clinical	Taylor & Francis Ltd	Italy	No	CRD42018090086	No	NA	No	NA	Not Updated - Ongoing	2021-04-09	2018-03-13	1123
10.1002/jts.22925	Associations between posttraumatic stress and stroke: A systematic review and meta-analysis	Systematic Review + Meta-analysis	Journal of Tramautic Stress	2024	2.3	Psychiatry Psychology, Clinical	Wiley	United States	Yes	CRD42020184223	No	NA	No	NA	Not Updated - Completed but not Published	2023-03-29	2020-07-18	984
10.1016/j.jaac.2023.09.132	2.45 A Systematic Review and Meta-Analysis of Correlations Between Sleep Problems. Core Symptoms. and Behavioral Problems in Children and Adolescents With ASD	Systematic Review + Meta-analysis	Journal of the American Academy of Child and Adolescent Psychiatry	2024	9.9	Psychiatry Psychology, Developmental	Elsevier Science Inc	China	Yes	CRD42022339695	No	NA	No	NA	Not Updated - Ongoing	2023-09-01	2022-07-25	403
10.1016/j.jaac.2021.09.045	4.5 Real-World Accuracy of Developmental Screening Tests for Children: A Systematic Review and Meta-Analysis	Systematic Review + Meta-analysis	Journal of the American Academy of Child and Adolescent Psychiatry	2024	9.9	Psychiatry Psychology, Developmental Pediatrics	Elsevier Science Inc	Republic of Korea	Yes	CRD42021236474	No	NA	No	NA	Updated - Completed and Published	2022-12-23	2021-03-13	650
10.1016/j.jaac.2024.04.005	A Systematic Review and Meta-Analysis: Paternal Anxiety and the Emotional and Behavioral Outcomes in Their Offspring.	Systematic Review + Meta-analysis	Journal of the American Academy of Child and Adolescent Psychiatry	2024	9.5	Psychiatry Psychology, Developmental Pediatrics	Elsevier Science Inc	United Kingdom	Yes	CRD42022311501	No	NA	No	NA	Not Updated - Ongoing	2024-04-30	2022-02-18	802
10.1016/j.jaac.2020.10.008	Systematic Review and Meta-analysis: The Association Between Child and Adolescent Depression and Later Educational Attainment	Systematic Review + Meta-analysis	Journal of the American Academy of Child and Adolescent Psychiatry	2024	9.5	Psychiatry Psychology, Developmental Pediatrics	Elsevier Science Inc	United Kingdom	Yes	CRD42019123068	Yes	BMJ Open	Yes	Protocol URL	Updated - Completed and Published	2020-10-29	2019-02-13	624
10.1016/j.drugalcdep.2023.109869	Heroin assisted treatment for key health outcomes in people with chronic heroin addictions: A context-focused systematic review	Systematic Review	Drug and Alcohol Dependece	2024	3.6	Psychiatry Substance Abuse	Elsevier Ireland Ltd	United Kingdom	Yes	CRD42022341306	No	NA	No	NA	Updated - Completed and Published	2023-04-06	2022-07-01	279
10.1111/add.15253	Changes in delta-9-tetrahydrocannabinol (THC) and cannabidiol (CBD) concentrations in cannabis over time: systematic review and meta-analysis	Systematic Review + Meta-analysis	Addiction	2024	5.3	Psychiatry Substance Abuse	Wiley	United Kingdom	Yes	CRD42019130055	No	NA	No	NA	Not Updated - Ongoing	2020-11-07	2019-04-24	563
10.1016/j.yebeh.2021.108437	Epilepsy and the risk of severe coronavirus disease 2019 outcomes: A systematic review. meta-analysis. and meta-regression	Systematic Review + Meta-analysis	Epilepsy & Behavior	2024	2.3	Psychiatry Clinical Neurology Behavioral Sciences	Academic Press Inc Elsevier Science	Indonesia	No	CRD42021264979	No	NA	No	NA	Not Updated - Ongoing	2021-11-14	2021-07-01	136
10.1111/bdi.13070	Effect of lithium on circadian rhythm in bipolar disorder: A systematic review and meta-analysis	Systematic Review + Meta-analysis	Bipolar Disorders	2024	4.5	Psychiatry Clinical Neurology Neurosciences	Wiley	United Kingdom	No	CRD42018109790	No	NA	No	NA	Not Updated - Ongoing	2021-03-01	2018-10-08	875
10.1016/j.pnpbp.2023.110761	Brain-derived neurotrophic factor (BDNF) levels in children and adolescents before and after stimulant use a systematic review and metanalysis	Systematic Review + Meta-analysis	Progress in Neuro-Psychopharmacology & Biological Psychiatry	2024	3.9	Psychiatry Clinical Neurology Pharmacology & Pharmacy Neurosciences	Pergamon-Elsevier Science LTD	Brazil	No	CRD42021261519	No	NA	No	NA	Not Updated - Ongoing	2023-04-10	2021-07-21	628
10.1016/j.invent.2024.100785	Psychotherapy 2.0 - Application context and effectiveness of sensor technology in psychotherapy with children and adolescents: A systematic review	Systematic Review	Internet Interventions-The Application of Information Technology in Mental and Behavioural Health	2024	4.1	Psychiatry Health Care Sciences & Services Psychology, Clinical Medical Informatics	Elsevier	Germany	Yes	CRD42023374219	No	NA	Yes	URL	Not Updated - Ongoing	2024-11-06	2023-08-06	458
10.1007/s00787-022-01994-9	Is legalization of recreational cannabis associated with levels of use and cannabis use disorder among youth in the United States? A rapid systematic review	Systematic Review	European Child & Adolescent Psychiatry	2024	4.9	Psychiatry Psychology, Developmental Pediatrics	Springer	United States	No	CRD42021276984	No	NA	Yes	Protocol URL	Not Updated - Ongoing	2022-05-04	2021-10-04	212
[truncated: 3,424 more rows]
